# Supplementary material for: Genetic Programs Between Steroid-Sensitive and Steroid-Insensitive Interstitial Lung Disease
Source: Inflammation. 2023 Aug 10;46(6):2120–31. doi: 10.1007/s10753-023-01866-7 (PMC10673734; doi:10.1007/s10753-023-01866-7)
Supplement: Supplementary file 3 — Supplementary file 1 (XLSX 86 KB) [file 10753_2023_1866_MOESM3_ESM.xlsx]

## Sheet: Additional file 1
Genetic Programs Between Steroid-Sensitive and Steroid-Insensitive Interstitial Lung Disease
Yanjiao Lu1, Kun Tang1, Shanshan Wang1, Pengfei Gao2, Zhen Tian1, Meijia Wang1, Jinkun Chen3, Chengfeng Xiao4, Jianping Zhao1, Jungang Xie1
1 Department of Respiratory and Critical Care Medicine, National Clinical Research Center of Respiratory Disease, Tongji Hospital, Tongji Medical College, Huazhong University of Science and Technology, Wuhan 430030, China.
2 Department of Respiratory and Critical Care Medicine, the First Affiliated Hospital of Henan University of Science and Technology, Luoyang, 471003, China.
3 Western University, 1151 Richmond Street, London, Ontario, Canada, N6A 3K7.
4 Department of Biology, Queen's University, Kingston, Ontario Canada, K7L 3N6
Supplemental file1: Common gene list
AADAC
AADACL2
AADAT
AARS
AASDH
AASS
AATK
ABCA1
ABCA11P
ABCA13
ABCA3
ABCA5
ABCA6
ABCA8
ABCB1
ABCB6
ABCB8
ABCC3
ABCC4
ABCC5
ABCC8
ABCC9
ABCD1
ABCD2
ABCE1
ABCF2
ABCG1
ABHD10
ABHD2
ABHD5
ABHD6
ABI3
ABI3BP
ABLIM1
ABLIM3
ACAA1
ACAA2
ACACA
ACACB
ACADSB
ACAN
ACAT1
ACAT2
ACBD5
ACCS
ACE2
ACER3
ACN9
ACO1
ACOT13
ACOT7
ACOX2
ACP2
ACP5
ACP6
ACPP
ACR
ACSBG1
ACSF2
ACSL1
ACSL3
ACSL4
ACSM3
ACSS2
ACSS3
ACTA2
ACTG2
ACTL6A
ACTN1
ACTR6
ACTR8
ACVR2A
ACVRL1
ADA
ADAM12
ADAM17
ADAM19
ADAM20
ADAM21
ADAM22
ADAM23
ADAM8
ADAMTS1
ADAMTS12
ADAMTS14
ADAMTS16
ADAMTS2
ADAMTS3
ADAMTS4
ADAMTS6
ADAMTS9
ADAMTSL2
ADAMTSL3
ADAMTSL4
ADAP2
ADARB1
ADCY2
ADCY3
ADCY4
ADCY5
ADCY7
ADCY8
ADCY9
ADD2
ADD3
ADH1A
ADH1C
ADH7
ADHFE1
ADI1
ADIPOQ
ADIPOR2
ADK
ADM
ADNP
ADORA2B
ADORA3
ADPGK
ADRA1A
ADRA1B
ADRA2A
ADRA2C
ADRB2
ADRM1
ADSL
ADSS
ADSSL1
AEBP1
AEN
AFAP1
AFAP1L1
AFAP1L2
AFF2
AFF3
AFMID
AGA
AGBL2
AGER
AGL
AGPAT4
AGPAT9
AGPS
AGR2
AGR3
AGRN
AGT
AGTPBP1
AGTR1
AGTR2
AGTRAP
AHCTF1
AHCY
AHCYL2
AHI1
AHNAK2
AHSA1
AHSA2
AIDA
AIF1
AIF1L
AIG1
AIM1
AIM2
AIMP2
AIP
AJAP1
AJUBA
AK7
AK8
AKAP1
AKAP11
AKAP12
AKAP13
AKAP14
AKAP3
AKAP5
AKAP6
AKAP7
AKAP9
AKIRIN2
AKR1A1
AKR1B1
AKR1B10
AKR1C1
AKR1C3
AKT3
ALAS1
ALAS2
ALDH18A1
ALDH1A1
ALDH1A2
ALDH1A3
ALDH1B1
ALDH1L1
ALDH2
ALDH3A1
ALDH3B1
ALDH3B2
ALDH5A1
ALDH6A1
ALDH7A1
ALDOC
ALG3
ALG6
ALG8
ALKBH8
ALMS1
ALMS1P
ALOX12
ALOX12P2
ALOX15
ALOX15B
ALOX5
ALOX5AP
ALPK1
ALPL
ALPP
ALPPL2
ALS2CL
ALS2CR12
AMD1
AMICA1
AMIGO2
AMMECR1L
AMOT
AMOTL1
AMOTL2
AMPD1
AMPD2
AMPD3
AMZ2P1
ANAPC10
ANAPC4
ANGEL1
ANGEL2
ANGPT1
ANGPT2
ANGPTL1
ANK2
ANK3
ANKAR
ANKFN1
ANKH
ANKMY2
ANKRA2
ANKRD1
ANKRD11
ANKRD26
ANKRD28
ANKRD29
ANKRD32
ANKRD37
ANKRD44
ANKRD46
ANKRD49
ANKS1A
ANKS4B
ANLN
ANO1
ANO2
ANO3
ANO4
ANO5
ANO6
ANO9
ANP32A-IT1
ANP32B
ANP32E
ANPEP
ANTXR1
ANXA1
ANXA10
ANXA3
ANXA4
ANXA6
AOAH
AOC3
AOX1
AP1AR
AP1B1
AP1G2
AP1M2
AP1S2
AP1S3
AP3M2
AP3S1
AP4E1
APBB1IP
APC
APCDD1
APH1A
APH1B
API5
APIP
APLF
APLN
APLNR
APOBEC3B
APOBEC3C
APOBEC3D
APOBEC3F
APOBEC3G
APOBR
APOC1
APOC2
APOD
APOH
APOL1
APOL2
APOL3
APOL4
APOL6
APOLD1
APOO
APOOL
APOPT1
AQP1
AQP10
AQP11
AQP3
AQP4
AQP5
AQP9
AR
ARAP1
ARAP3
ARC
AREG
ARFGAP3
ARG2
ARGLU1
ARHGAP1
ARHGAP10
ARHGAP11A
ARHGAP18
ARHGAP20
ARHGAP24
ARHGAP25
ARHGAP28
ARHGAP30
ARHGAP31
ARHGAP32
ARHGAP39
ARHGAP44
ARHGAP6
ARHGAP9
ARHGDIA
ARHGDIB
ARHGEF1
ARHGEF10
ARHGEF15
ARHGEF17
ARHGEF2
ARHGEF25
ARHGEF26
ARHGEF38
ARHGEF5
ARHGEF6
ARID1A
ARID3B
ARID4A
ARID4B
ARID5A
ARID5B
ARL1
ARL13B
ARL15
ARL4A
ARL5B
ARL6
ARL6IP5
ARL8A
ARMC1
ARMC10
ARMC2
ARMC3
ARMC4
ARMC9
ARMCX1
ARMCX6
ARNT2
ARNTL
ARNTL2
ARPC1B
ARPC5L
ARPP19
ARRB1
ARRB2
ARRDC2
ARRDC3
ARRDC4
ARSD
ARSE
ARSI
ARSK
ART4
ARX
AS3MT
ASAP2
ASB2
ASB5
ASCC3
ASCL1
ASF1A
ASF1B
ASMTL-AS1
ASNS
ASPA
ASPHD2
ASPM
ASPN
ASRGL1
ASTN2
ASXL3
ATAD2B
ATAD5
ATF3
ATF4
ATF5
ATF7
ATF7IP
ATF7IP2
ATG10
ATG16L2
ATG3
ATG4A
ATG4C
ATG7
ATHL1
ATIC
ATL1
ATL2
ATL3
ATM
ATN1
ATOH8
ATP10A
ATP10B
ATP11A
ATP11C
ATP12A
ATP13A4
ATP1A1
ATP1A2
ATP1B1
ATP1B2
ATP1B3
ATP2A2
ATP2A3
ATP2B4
ATP2C1
ATP2C2
ATP5G1
ATP5SL
ATP6AP1
ATP6AP1L
ATP6V0A4
ATP6V0B
ATP6V0D1
ATP6V0D2
ATP6V1A
ATP6V1B2
ATP6V1C1
ATP6V1E1
ATP7B
ATP8B4
ATP8B5P
ATP9A
ATR
ATXN7L1
ATXN7L3
AURKA
AUTS2
AVIL
AVPI1
AVPR1A
AXL
AZGP1
B3GALNT1
B3GALNT2
B3GALT5
B3GNT2
B3GNT3
B3GNT5
B3GNT6
B3GNT7
B4GALNT3
B4GALT1
B4GALT4
B4GALT5
B9D1
BAALC
BACE2
BACH1
BACH2
BAG1
BAG2
BAG3
BAI3
BAIAP2
BAIAP3
BAK1
BAMBI
BANF1
BANK1
BARD1
BARX2
BASP1
BATF2
BAZ1A
BAZ2B
BBOX1
BBS1
BBS10
BBS12
BBS2
BBS4
BBS5
BBS7
BBS9
BCAP31
BCAS1
BCAS3
BCAT1
BCAT2
BCCIP
BCHE
BCL11A
BCL11B
BCL2
BCL2A1
BCL2L1
BCL2L11
BCL6
BCL6B
BCL9
BCL9L
BDH2
BDKRB1
BDKRB2
BDNF
BEND5
BEND7
BEST1
BET1
BFAR
BGN
BHLHB9
BHLHE22
BHLHE40
BHLHE41
BHMT2
BIN2
BIRC3
BIVM
BLID
BLK
BLM
BLNK
BLOC1S2
BLVRA
BMF
BMP1
BMP2K
BMP3
BMP4
BMP5
BMP6
BMP8A
BMPER
BMPR1A
BMPR1B
BMPR2
BMX
BNC1
BNC2
BNIPL
BOC
BPIFB1
BPNT1
BRCA1
BRCA2
BRCC3
BRIP1
BRIX1
BRK1
BRMS1
BRMS1L
BRS3
BRWD1
BSPRY
BST1
BST2
BTBD8
BTBD9
BTC
BTG2
BTG3
BTG4
BTK
BTN2A2
BTN2A3P
BTN3A1
BTN3A2
BTNL8
BTNL9
BUB1
BUB1B
BVES
BYSL
BZW1
BZW2
C10orf10
C10orf107
C10orf11
C10orf12
C10orf32
C10orf54
C10orf67
C11orf1
C11orf16
C11orf24
C11orf49
C11orf54
C11orf63
C11orf70
C11orf74
C11orf80
C11orf88
C11orf96
C12orf29
C12orf4
C12orf49
C12orf57
C12orf74
C14orf1
C14orf119
C14orf142
C14orf166
C14orf169
C14orf37
C14orf79
C15orf26
C15orf37
C15orf39
C15orf41
C15orf48
C16orf45
C16orf46
C16orf71
C16orf80
C16orf87
C16orf93
C17orf51
C17orf74
C17orf75
C18orf21
C18orf8
C1D
C1GALT1
C1QA
C1QB
C1QBP
C1QC
C1QL1
C1QTNF1
C1QTNF3
C1QTNF7
C1R
C1RL
C1S
C1orf106
C1orf110
C1orf112
C1orf116
C1orf122
C1orf158
C1orf162
C1orf168
C1orf192
C1orf198
C1orf21
C1orf210
C1orf228
C1orf27
C1orf43
C1orf54
C1orf85
C1orf87
C1orf95
C2
C20orf26
C20orf85
C20orf96
C21orf119
C21orf59
C21orf91
C22orf15
C22orf23
C2CD3
C2CD4B
C2orf16
C2orf43
C2orf44
C2orf50
C2orf54
C2orf73
C2orf76
C2orf83
C3
C3AR1
C3orf14
C3orf52
C3orf62
C4BPA
C4BPB
C4orf19
C4orf22
C4orf27
C4orf33
C5
C5AR1
C5orf22
C5orf42
C5orf51
C6
C6orf118
C6orf165
C6orf211
C6orf223
C6orf226
C6orf25
C6orf52
C6orf58
C7
C7orf49
C7orf57
C8orf34
C8orf4
C8orf44
C8orf46
C9orf116
C9orf117
C9orf135
C9orf24
C9orf3
C9orf41
C9orf47
C9orf53
C9orf72
C9orf85
C9orf9
CA1
CA12
CA2
CA3
CA4
CA5B
CA8
CAB39L
CABLES1
CABP2
CACHD1
CACNA1C
CACNA1D
CACNA2D1
CACNA2D2
CACNA2D3
CACNB1
CACNB3
CACNG4
CACNG6
CACYBP
CADPS
CALB2
CALCOCO1
CALCOCO2
CALD1
CALM1
CALML4
CALU
CAMK1D
CAMK2N1
CAMK4
CAMSAP1
CAMSAP3
CAMTA1
CAPN13
CAPN3
CAPN6
CAPN9
CAPNS2
CAPRIN2
CAPS
CAPS2
CAPSL
CAPZA3
CARD11
CARD16
CARD6
CARD8
CASC1
CASC2
CASC5
CASD1
CASK
CASKIN2
CASP1
CASP10
CASP12
CASP3
CASP4
CASP5
CASP6
CASQ1
CASQ2
CASS4
CASZ1
CAT
CATSPERB
CAV1
CAV2
CBLB
CBS
CBX7
CC2D2A
CCBE1
CCDC102B
CCDC104
CCDC108
CCDC109B
CCDC11
CCDC113
CCDC121
CCDC125
CCDC127
CCDC132
CCDC135
CCDC138
CCDC14
CCDC142
CCDC144A
CCDC146
CCDC148
CCDC151
CCDC153
CCDC19
CCDC24
CCDC3
CCDC30
CCDC34
CCDC37
CCDC40
CCDC47
CCDC58
CCDC59
CCDC65
CCDC66
CCDC68
CCDC69
CCDC7
CCDC8
CCDC80
CCDC81
CCDC82
CCDC84
CCDC85A
CCDC85B
CCDC85C
CCDC86
CCDC88A
CCDC88C
CCDC89
CCDC91
CCDC92
CCDC96
CCIN
CCL11
CCL13
CCL18
CCL19
CCL2
CCL20
CCL22
CCL23
CCL24
CCL28
CCL4
CCL5
CCL7
CCL8
CCNA1
CCNA2
CCNB1
CCNB1IP1
CCNB2
CCNC
CCND1
CCND2
CCND3
CCNE1
CCNH
CCNJ
CCNJL
CCNL1
CCNL2
CCNO
CCNYL1
CCP110
CCPG1
CCR1
CCR4
CCR5
CCR7
CCR8
CCRL2
CCRN4L
CCT2
CCT4
CCT5
CCT6A
CD101
CD109
CD163
CD163L1
CD177
CD180
CD19
CD1A
CD1B
CD1E
CD2
CD200
CD200R1
CD207
CD209
CD22
CD244
CD247
CD27
CD274
CD28
CD2AP
CD300A
CD300C
CD300LB
CD300LF
CD300LG
CD33
CD34
CD36
CD37
CD38
CD3E
CD3EAP
CD3G
CD4
CD47
CD48
CD52
CD53
CD55
CD5L
CD6
CD69
CD72
CD74
CD79A
CD79B
CD80
CD83
CD84
CD86
CD8A
CD8B
CD9
CD93
CD96
CD97
CD99
CDA
CDADC1
CDC14A
CDC14B
CDC14C
CDC20
CDC20B
CDC25B
CDC26
CDC37L1
CDC42BPA
CDC42EP2
CDC42EP4
CDC7
CDCA7
CDCA7L
CDCP1
CDH1
CDH10
CDH11
CDH13
CDH19
CDH2
CDH26
CDH3
CDH6
CDHR2
CDHR3
CDK1
CDK14
CDK15
CDK2
CDK4
CDK5RAP3
CDK6
CDK7
CDK8
CDKL5
CDKN1A
CDKN1B
CDKN2A
CDKN2B
CDKN3
CDNF
CDO1
CDON
CDR1
CDR2L
CDRT1
CDS1
CEACAM1
CEACAM21
CEACAM5
CEACAM6
CEACAM7
CEACAM8
CEBPA
CEBPB
CEBPZ
CECR2
CECR6
CELSR1
CELSR2
CENPBD1
CENPF
CENPI
CENPJ
CENPK
CENPN
CENPW
CEP112
CEP128
CEP135
CEP19
CEP192
CEP290
CEP41
CEP44
CEP55
CEP57
CEP57L1
CEP68
CEP70
CEP89
CEP95
CEP97
CER1
CERS2
CERS4
CERS6
CES1P1
CES4A
CETN2
CETN3
CETP
CFB
CFD
CFHR2
CFHR3
CFI
CFL2
CFLAR
CFP
CFTR
CGRRF1
CH25H
CHAD
CHCHD2
CHCHD3
CHCHD7
CHD1
CHD1L
CHD2
CHD6
CHD7
CHDH
CHI3L1
CHI3L2
CHIA
CHIC2
CHIT1
CHKA
CHL1
CHML
CHMP2B
CHMP4C
CHMP5
CHORDC1
CHP2
CHPT1
CHRDL1
CHRDL2
CHRM2
CHRM3
CHRNA1
CHRNA5
CHRNB1
CHST1
CHST11
CHST13
CHST14
CHST15
CHST3
CHST5
CHST6
CHST7
CHST9
CHSY1
CHSY3
CIB1
CIDEC
CIDECP
CIITA
CILP
CIR1
CIRBP
CIRH1A
CISD1
CISH
CITED1
CITED2
CITED4
CKAP2
CKB
CKMT2
CKS1B
CKS2
CLC
CLCA2
CLCA4
CLCF1
CLCN3
CLCN6
CLCN7
CLDN1
CLDN12
CLDN15
CLDN23
CLDN7
CLDN8
CLEC10A
CLEC12A
CLEC14A
CLEC2D
CLEC4A
CLEC4F
CLEC4G
CLEC4M
CLEC5A
CLEC7A
CLGN
CLIC1
CLIC5
CLIC6
CLIP4
CLK1
CLK4
CLMN
CLMP
CLN6
CLN8
CLOCK
CLPP
CLPTM1L
CLSPN
CLSTN1
CLSTN2
CLSTN3
CLU
CLUAP1
CMA1
CMAHP
CMKLR1
CMTM8
CNDP2
CNGA4
CNIH3
CNIH4
CNKSR3
CNN1
CNN2
CNN3
CNNM2
CNNM4
CNOT8
CNPY4
CNR1
CNR2
CNTFR
CNTLN
CNTN1
CNTN3
CNTN4
CNTNAP1
CNTRL
CNTROB
COCH
COG2
COG6
COL10A1
COL11A2
COL12A1
COL14A1
COL15A1
COL17A1
COL18A1
COL1A2
COL21A1
COL24A1
COL3A1
COL4A1
COL4A2
COL4A3
COL4A5
COL5A1
COL5A2
COL6A1
COL6A2
COL6A5
COL6A6
COL8A1
COLEC10
COLEC12
COMMD2
COMMD3
COMMD9
COMP
COPS2
COPS4
COPZ2
COQ10B
COQ5
CORIN
CORO1A
CORO1C
CORO2A
CORO2B
CORO6
COTL1
COX11
COX17
COX4I2
COX6A1
COX6C
COX7A1
COX7A2
COX7B
COX7C
COX8A
CPA3
CPA4
CPA6
CPAMD8
CPD
CPE
CPN2
CPNE2
CPNE4
CPNE5
CPT1A
CPT2
CPVL
CPXM1
CPXM2
CR1
CRABP2
CREB3L1
CREB5
CRELD2
CREM
CRIM1
CRIP1
CRIP2
CRIPAK
CRISP2
CRISP3
CRISPLD2
CRLF3
CRMP1
CROT
CRTAC1
CRTAM
CRY1
CRYAB
CRYGD
CRYGS
CRYM
CRYZL1
CSAD
CSDC2
CSF1R
CSF2RA
CSF2RB
CSF3
CSGALNACT1
CSGALNACT2
CSNK1G3
CSPG4
CSPG5
CSPP1
CSRNP1
CSRP1
CSRP2
CST1
CST2
CST5
CST6
CST7
CSTA
CSTB
CSTF2T
CSTF3
CTAGE5
CTGF
CTH
CTHRC1
CTNNAL1
CTNNBIP1
CTSC
CTSE
CTSF
CTSG
CTSH
CTSK
CTSS
CTSW
CTSZ
CTTNBP2
CUL2
CWC15
CWC22
CWC27
CWF19L2
CWH43
CX3CL1
CX3CR1
CXADR
CXCL1
CXCL10
CXCL11
CXCL12
CXCL13
CXCL16
CXCL17
CXCL2
CXCL3
CXCL5
CXCL6
CXCL9
CXCR1
CXCR3
CXCR4
CXCR5
CXCR6
CXXC4
CXorf21
CXorf22
CXorf23
CXorf36
CXorf56
CXorf57
CXorf65
CYB561D2
CYB5A
CYB5R2
CYB5R4
CYBB
CYBRD1
CYC1
CYCS
CYFIP2
CYHR1
CYP11B1
CYP19A1
CYP1A1
CYP1B1
CYP24A1
CYP26B1
CYP2B6
CYP2C18
CYP2F1
CYP2J2
CYP2S1
CYP39A1
CYP3A5
CYP4A11
CYP4B1
CYP4F11
CYP4V2
CYP4X1
CYP4Z1
CYP4Z2P
CYP7B1
CYR61
CYSLTR1
CYSLTR2
CYTH2
CYTH4
CYTIP
CYTL1
CYYR1
DAAM1
DAAM2
DAB1
DACH1
DACT1
DACT3
DAGLB
DAND5
DAPK2
DAPP1
DBN1
DBP
DBR1
DCAF13
DCBLD1
DCBLD2
DCC
DCHS1
DCK
DCLK1
DCLK2
DCLRE1A
DCLRE1B
DCN
DCP1B
DCTN6
DCUN1D3
DCUN1D4
DCUN1D5
DCXR
DDAH1
DDAH2
DDB2
DDHD1
DDIT3
DDIT4
DDIT4L
DDN
DDO
DDR2
DDX1
DDX10
DDX11
DDX26B
DDX39A
DDX3X
DDX3Y
DDX43
DDX60
DDX60L
DEFA4
DENND1B
DENND1C
DENND2A
DENND2C
DENND2D
DENND3
DENND5A
DENND5B
DEPTOR
DET1
DEXI
DGAT1
DGAT2
DGCR6L
DGKA
DGKD
DGKH
DHCR24
DHCR7
DHFR
DHFRL1
DHODH
DHRS1
DHRS3
DHRS7
DHRS9
DHX36
DHX58
DHX9
DIAPH1
DIAPH2
DIAPH3
DIEXF
DIMT1
DIO2
DIO3
DIS3L
DISP1
DKK1
DKK2
DKK3
DLAT
DLC1
DLEC1
DLEU1
DLG2
DLGAP5
DLK1
DLL1
DLL4
DLX3
DMBT1
DMD
DMKN
DMPK
DMRT3
DMTF1
DMXL2
DNAAF1
DNAAF2
DNAH1
DNAH11
DNAH12
DNAH2
DNAH3
DNAH5
DNAH7
DNAH9
DNAI1
DNAJA1
DNAJA4
DNAJB1
DNAJB11
DNAJB14
DNAJB4
DNAJB5
DNAJB9
DNAJC10
DNAJC19
DNAJC2
DNAJC5B
DNAJC8
DNAL1
DNASE2
DNASE2B
DND1
DNER
DNHD1
DNM1P46
DNM2
DNM3
DNMBP
DNPEP
DNTTIP1
DNTTIP2
DOC2A
DOC2B
DOCK10
DOCK11
DOCK2
DOCK4
DOCK5
DOCK6
DOCK8
DOCK9
DOK2
DOK4
DOK5
DOK6
DOT1L
DPCR1
DPEP2
DPH3
DPH5
DPP10
DPP3
DPP6
DPP9
DPT
DPY19L1
DPY19L2
DPY19L2P2
DPY19L4
DPY30
DPYD
DPYS
DPYSL2
DPYSL3
DRAM1
DRAM2
DRAP1
DRD1
DRD5
DROSHA
DSC2
DSC3
DSCR3
DSE
DSEL
DSG2
DSP
DST
DTHD1
DTL
DTNA
DTWD1
DTWD2
DTX3
DTX4
DUOX1
DUOX2
DUSP1
DUSP10
DUSP14
DUSP16
DUSP18
DUSP19
DUSP2
DUSP4
DUSP5
DUSP6
DUSP7
DYDC1
DYDC2
DYNC1LI1
DYNC2H1
DYNC2LI1
DYNLL1
DYNLRB2
DYNLT1
DYNLT3
DYRK3
DYRK4
DYSF
DZANK1
DZIP1
DZIP1L
DZIP3
E2F3
E2F5
E2F8
EAF1
EAF2
EAPP
EBF1
EBF2
EBF3
EBLN2
EBP
ECHDC1
ECHDC2
ECHDC3
ECM1
ECM2
ECT2
EDA2R
EDARADD
EDEM1
EDEM2
EDIL3
EDN1
EDN2
EDNRA
EDNRB
EEA1
EEF1A1
EEF1E1
EFCAB1
EFCAB11
EFCAB2
EFCAB4B
EFCAB6
EFCAB7
EFEMP1
EFHB
EFHC1
EFHD1
EFHD2
EFNA1
EFNA2
EFNA5
EFNB1
EFNB2
EFNB3
EFTUD1
EFTUD2
EGF
EGFL7
EGFLAM
EGFR
EGR1
EGR2
EGR3
EHD1
EHD3
EHD4
EHF
EHHADH
EID3
EIF1AX
EIF1AY
EIF1B
EIF2AK2
EIF2AK3
EIF2B3
EIF2S2
EIF3B
EIF3E
EIF3I
EIF4A2
EIF4A3
EIF4B
EIF4E2
EIF4EBP1
EIF5A2
EIF5B
ELANE
ELF3
ELF5
ELK3
ELL2
ELMO1
ELMO2
ELMOD2
ELN
ELOVL6
ELOVL7
ELTD1
EMCN
EMD
EMILIN2
EML1
EML4
EMP1
EMP2
EMP3
EMR2
EMR3
ENAH
ENAM
ENC1
ENG
ENGASE
ENKUR
ENO1
ENPP1
ENPP2
ENPP3
ENPP4
ENPP5
ENTPD3
ENTPD7
ENY2
EOMES
EPAS1
EPB41L2
EPB41L3
EPB41L4A
EPB41L4B
EPB41L5
EPC1
EPCAM
EPDR1
EPHA2
EPHA3
EPHA4
EPHA7
EPHB4
EPHX1
EPHX2
EPHX3
EPS8
EPS8L2
EPSTI1
EPT1
EPYC
ERAP1
ERAP2
ERBB2
ERBB3
ERBB4
ERCC6
EREG
ERG
ERGIC2
ERMP1
ERN1
ERO1L
ERP27
ERRFI1
ERVFRD-1
ESAM
ESCO1
ESCO2
ESM1
ESPN
ESR1
ESR2
ESRP1
ESRRG
ESYT3
ETAA1
ETF1
ETFDH
ETHE1
ETS1
ETS2
ETV1
ETV5
EVC
EVI2A
EVI2B
EVL
EXO1
EXOC3L1
EXOC5
EXOC6
EXOSC3
EXOSC8
EXPH5
EXTL2
EYA2
EYS
EZH1
EZR
F10
F11
F13A1
F2R
F2RL2
F5
F8
FAAH2
FABP3
FABP4
FABP5
FABP6
FADS2
FADS3
FAH
FAIM
FAIM3
FAM101B
FAM102A
FAM102B
FAM103A1
FAM105A
FAM106A
FAM107A
FAM110C
FAM111A
FAM114A1
FAM114A2
FAM115A
FAM117B
FAM118A
FAM124B
FAM126A
FAM126B
FAM129A
FAM129C
FAM131C
FAM134B
FAM135A
FAM13C
FAM149A
FAM150B
FAM153A
FAM154B
FAM161A
FAM162B
FAM167A
FAM169A
FAM171B
FAM172A
FAM173B
FAM174A
FAM175A
FAM175B
FAM178A
FAM179A
FAM184A
FAM185A
FAM189A2
FAM204A
FAM206A
FAM207A
FAM20A
FAM20C
FAM24A
FAM26E
FAM26F
FAM3B
FAM3C
FAM3D
FAM46B
FAM49A
FAM49B
FAM50A
FAM50B
FAM57A
FAM58A
FAM60A
FAM63B
FAM65A
FAM65B
FAM69B
FAM71E2
FAM81A
FAM81B
FAM83A
FAM83B
FAM83D
FAM83H
FAM84B
FAM90A1
FAM96B
FAM98A
FAM98B
FAN1
FANCC
FANCD2
FANCE
FANCF
FANCI
FANCL
FANCM
FANK1
FAP
FAR2
FARSB
FAS
FASLG
FASTKD1
FASTKD2
FASTKD3
FAT1
FAT2
FAT4
FAU
FBL
FBLN1
FBLN2
FBLN5
FBN2
FBP1
FBXL12
FBXL13
FBXL2
FBXL20
FBXL4
FBXO15
FBXO16
FBXO17
FBXO25
FBXO31
FBXO36
FBXO46
FBXO8
FBXO9
FBXW7
FCAR
FCER1A
FCER1G
FCGBP
FCGR2A
FCGR2B
FCGRT
FCHO2
FCHSD2
FCN1
FCN2
FCN3
FCRL1
FCRL2
FCRL3
FCRL5
FCRLA
FDFT1
FDPS
FER
[truncated: 4,321 more rows]
