# Supplementary material for: Genetic Programs Between Steroid-Sensitive and Steroid-Insensitive Interstitial Lung Disease
Source: Inflammation. 2023 Aug 10;46(6):2120–31. doi: 10.1007/s10753-023-01866-7 (PMC10673734; doi:10.1007/s10753-023-01866-7)
Supplement: Supplementary file 4 — Supplementary file 2 (XLSX 105 KB) [file 10753_2023_1866_MOESM4_ESM.xlsx]

## Sheet: COP vs. CTRL
Genetic Programs Between Steroid-Sensitive and Steroid-Insensitive Interstitial Lung Disease
Yanjiao Lu1, Kun Tang1, Shanshan Wang1, Pengfei Gao2, Zhen Tian1, Meijia Wang1, Jinkun Chen3, Chengfeng Xiao4, Jianping Zhao1, Jungang Xie1
1 Department of Respiratory and Critical Care Medicine, National Clinical Research Center of Respiratory Disease, Tongji Hospital, Tongji Medical College, Huazhong University of Science and Technology, Wuhan 430030, China.
2 Department of Respiratory and Critical Care Medicine, the First Affiliated Hospital of Henan University of Science and Technology, Luoyang, 471003, China.
3 Western University, 1151 Richmond Street, London, Ontario, Canada, N6A 3K7.
4 Department of Biology, Queen's University, Kingston, Ontario Canada, K7L 3N6
Supplemental file2: DEGs of different ILDs
geneNames	logFC	AveExpr	t	P.Value	adj.P.Val	B
ERAP2	1.32345	9.49996	2.34126	0.027445	0.340729	-3.58884
UPK3B	1.27117	8.34604	3.38238	0.00235644	0.127167	-1.44979
DTL	1.26392	6.26133	3.88259	0.00066441	0.0839017	-0.323429
SLITRK6	1.18253	7.58964	2.5302	0.018033	0.288986	-3.23052
LRRC36	1.09944	9.60652	2.97281	0.00642262	0.200754	-2.33405
KRT4	1.08975	8.45111	2.57369	0.01634	0.278902	-3.14578
PPP1R3C	1.05777	10.2185	2.38157	0.0251224	0.332542	-3.51379
GPA33	1.02823	7.97234	3.12933	0.00439825	0.173515	-2.00133
FREM3	1.01191	4.89911	2.58487	0.0159296	0.278902	-3.12388
KLF4	-1.00858	10.555	-3.73381	0.000971668	0.0989974	-0.662328
SLC26A9	-1.01554	9.1887	-2.58662	0.0158659	0.278902	-3.12043
CD69	-1.01599	9.55484	-2.41609	0.0232782	0.322322	-3.4489
ALDH1L1	-1.03266	5.91959	-2.5041	0.0191255	0.299993	-3.28097
CXCR4	-1.03341	11.7699	-2.66257	0.0133308	0.268058	-2.97016
RPRM	-1.03928	3.98348	-2.39723	0.0242699	0.329013	-3.48442
TIPARP	-1.04136	11.4533	-3.45857	0.00194795	0.124144	-1.28094
CA3	-1.05033	7.8633	-2.76811	0.0104329	0.248771	-2.75762
NFKBIA	-1.05187	13.8875	-4.32968	0.000209593	0.0490137	0.706754
FGFBP1	-1.05282	6.8948	-2.28211	0.0312103	0.357537	-3.69754
RGS16	-1.05607	8.55147	-2.98622	0.00621918	0.197326	-2.30583
CTH	-1.06514	8.06061	-4.75556	6.93e-05	0.029177	1.69435
SOCS2	-1.06981	10.7863	-3.26494	0.00315328	0.148787	-1.70765
NCOA7	-1.07597	10.8043	-3.10158	0.00470573	0.17581	-2.06083
PAX9	-1.07631	3.9337	-3.04666	0.00537599	0.188578	-2.17794
FOSL1	-1.08055	5.50611	-2.06273	0.0496138	0.424027	-4.08478
SDS	-1.08349	6.97278	-2.14436	0.0418595	0.395069	-3.94373
ELF3	-1.08582	9.93865	-2.55882	0.0169016	0.278902	-3.17485
RHOV	-1.08709	6.54794	-2.24147	0.0340636	0.369692	-3.77121
CRISPLD2	-1.09861	8.58335	-2.86954	0.00821621	0.217971	-2.54951
OSM	-1.10686	8.47778	-2.15257	0.0411432	0.392414	-3.92934
GFPT2	-1.10778	9.29659	-2.32871	0.0282076	0.34117	-3.61205
PADI2	-1.11158	4.06849	-3.67226	0.00113625	0.112098	-0.801697
SDR16C5	-1.12259	8.34717	-3.7389	0.000959148	0.0989974	-0.650773
GPR183	-1.12854	8.74677	-2.64849	0.0137701	0.269179	-2.9982
DDIT4	-1.13431	11.5319	-3.45734	0.00195393	0.124144	-1.28366
MXD1	-1.13504	8.36354	-3.31305	0.00279952	0.14141	-1.60239
SPSB1	-1.14057	6.64622	-3.11932	0.00450687	0.173515	-2.02281
KLF9	-1.1481	12.2124	-4.64798	9.17e-05	0.0340516	1.44494
ELL2	-1.15193	11.0004	-4.7695	6.68e-05	0.029177	1.72666
VTCN1	-1.1634	4.63325	-2.4694	0.0206732	0.309314	-3.34759
AKAP12	-1.17172	9.55666	-3.08678	0.004878	0.180341	-2.09247
VNN3	-1.17345	3.87218	-2.59652	0.0155117	0.278902	-3.10097
EDN2	-1.17625	6.24452	-2.69025	0.0125051	0.263191	-2.91483
CREM	-1.17771	8.63406	-4.11966	0.00036097	0.0580184	0.221196
IL18RAP	-1.17845	8.88908	-3.11458	0.00455913	0.173897	-2.03297
S100P	-1.2004	9.08166	-3.25376	0.00324145	0.149541	-1.73203
DUSP5	-1.20156	8.05363	-3.43379	0.0020726	0.124144	-1.33598
MMP9	-1.21292	9.84934	-2.91132	0.00743969	0.208473	-2.46276
HBEGF	-1.21379	9.97393	-3.20756	0.00363185	0.161356	-1.83248
CCL2	-1.21925	11.5071	-2.06655	0.0492244	0.424027	-4.07827
MMP10	-1.23063	3.8327	-2.8167	0.00930855	0.232309	-2.65838
ERRFI1	-1.23336	11.9634	-3.4744	0.00187217	0.124144	-1.24572
ADM	-1.25583	11.2503	-2.88562	0.00790861	0.213397	-2.51619
LGSN	-1.25853	5.20025	-2.16787	0.0398373	0.384656	-3.90242
GADD45B	-1.25963	12.5318	-3.3836	0.00234924	0.127167	-1.44708
RGS1	-1.26556	10.4155	-2.41964	0.0230957	0.322322	-3.44219
ARG2	-1.27257	6.38144	-4.11267	0.000367554	0.0580184	0.205054
JUNB	-1.27713	9.80448	-3.20175	0.003684	0.161356	-1.84506
SERPINA3	-1.27859	9.75315	-2.44535	0.0218134	0.314451	-3.39346
SULT1B1	-1.28234	4.49362	-3.58223	0.00142714	0.123861	-1.00453
VNN2	-1.29156	9.334	-3.26423	0.00315882	0.148787	-1.7092
CXCL6	-1.29161	4.12139	-2.57251	0.0163839	0.278902	-3.14809
CHP2	-1.29263	5.32375	-2.19969	0.0372404	0.375769	-3.84604
PSPH	-1.2931	8.39751	-2.40743	0.0237287	0.325702	-3.46523
RGS2	-1.29571	12.2388	-3.42972	0.00209381	0.124144	-1.34501
KRT16	-1.29665	4.65534	-2.32034	0.0287266	0.343523	-3.62749
SYT4	-1.29737	3.99932	-2.44041	0.0220543	0.31648	-3.40284
HAS2	-1.30052	5.9974	-2.10289	0.0456521	0.411782	-4.01585
MT2A	-1.30392	14.0749	-3.40109	0.00224901	0.126111	-1.40843
CXCR1	-1.32501	6.01733	-3.01716	0.0057729	0.19147	-2.2405
ATF3	-1.33649	8.19873	-2.47128	0.0205868	0.309314	-3.34401
MT1E	-1.34024	11.4715	-3.29819	0.00290446	0.1444	-1.63496
TNFAIP3	-1.34261	9.36342	-3.25336	0.0032447	0.149541	-1.73291
SLC25A25	-1.35435	10.2924	-4.68552	8.32e-05	0.0328159	1.53199
IL18R1	-1.36608	8.63726	-2.99495	0.00609004	0.195789	-2.28743
C11orf96	-1.37988	13.6563	-4.25927	0.000251553	0.0496346	0.543756
ANKRD1	-1.39207	5.94268	-2.37608	0.0254278	0.333351	-3.52405
GPR97	-1.40625	5.24989	-3.91294	0.000614668	0.0792044	-0.254
MMP19	-1.45062	8.57172	-2.74188	0.011092	0.253964	-2.81084
PIGA	-1.47045	9.13019	-4.91747	4.55e-05	0.0261239	2.06916
FPR1	-1.47954	9.66495	-3.21769	0.0035425	0.159767	-1.81049
CH25H	-1.48832	9.6849	-2.71735	0.0117435	0.258088	-2.86037
SLC7A5	-1.48962	7.56544	-3.4481	0.00199966	0.124144	-1.30419
SNAI1	-1.50634	8.20645	-4.3797	0.00018408	0.0490137	0.822679
MACROD2	-1.51609	8.22805	-5.30047	1.69e-05	0.0183164	2.95052
NNMT	-1.52285	11.9237	-4.81156	5.99e-05	0.029177	1.8241
LIF	-1.52463	7.67473	-2.20725	0.036647	0.374475	-3.83258
CDKN1A	-1.53408	7.37372	-4.52348	0.000126716	0.0421096	1.15612
RASD1	-1.55163	11.9533	-4.77078	6.66e-05	0.029177	1.72964
BDKRB2	-1.57374	8.33609	-4.01508	0.000472719	0.0678351	-0.0196346
SLC19A2	-1.61209	10.1472	-5.13198	2.61e-05	0.0215789	2.56393
ZFP36	-1.61778	13.0111	-3.83267	0.000755004	0.0882796	-0.43744
BDKRB1	-1.6397	5.72755	-3.12844	0.0044078	0.173515	-2.00324
AZGP1	-1.65473	7.49861	-3.42319	0.00212824	0.124144	-1.35948
NFIL3	-1.65791	10.9299	-5.00886	3.59e-05	0.0226682	2.28026
ITPKC	-1.66027	10.6177	-4.35019	0.000198729	0.0490137	0.754292
PTX3	-1.68094	7.65395	-2.35857	0.0264246	0.338101	-3.55671
APOLD1	-1.72915	9.44406	-3.62344	0.00128592	0.118102	-0.911836
ADAMTS1	-1.73512	10.0101	-4.45327	0.000152072	0.0457229	0.993264
FGA	-1.76505	4.60022	-2.20048	0.0371786	0.375769	-3.84464
FOSL2	-1.77545	8.09586	-5.47832	1.07e-05	0.0183164	3.35617
S100A12	-1.78796	7.95016	-3.50136	0.00174964	0.124144	-1.1856
THBS1	-1.85632	11.1359	-5.11395	2.73e-05	0.0215789	2.52243
CXCL2	-1.85825	10.1176	-2.71794	0.0117276	0.258088	-2.85919
CSRNP1	-1.89189	9.84745	-5.56447	8.56e-06	0.0183164	3.55163
MYC	-1.91727	10.1189	-5.2966	1.7e-05	0.0183164	2.94168
FPR2	-1.91955	7.1953	-5.0281	3.42e-05	0.0226682	2.32464
PROK2	-2.06076	7.70157	-3.97398	0.000525466	0.0705913	-0.114067
HAS1	-2.07815	5.23528	-2.21315	0.0361888	0.374475	-3.82203
MT1M	-2.08015	11.1594	-3.98179	0.000515005	0.0705913	-0.096118
SOCS3	-2.08977	11.6526	-4.0242	0.000461756	0.0678351	0.00131292
SIK1	-2.08988	10.5127	-6.09494	2.22e-06	0.014024	4.73745
EREG	-2.15239	6.39466	-3.79564	0.000829932	0.0919331	-0.521807
CXCL1	-2.17695	10.4252	-3.63578	0.00124638	0.118102	-0.884046
NR4A3	-2.19594	5.62688	-4.06304	0.000417771	0.0643367	0.0906936
MGAM	-2.28526	5.95293	-4.52951	0.000124746	0.0421096	1.17011
FOSB	-2.30003	10.399	-2.35479	0.0266444	0.338972	-3.56373
CCL20	-2.32559	6.24689	-2.76492	0.0105109	0.248771	-2.76409
IL1R2	-2.32877	5.78255	-4.2616	0.000250042	0.0496346	0.549138
NR4A2	-2.33657	8.65805	-4.1127	0.000367521	0.0580184	0.205134
IL1RL1	-2.34872	7.92589	-3.45059	0.00198727	0.124144	-1.29868
ADAMTS4	-2.58544	9.01719	-3.36099	0.00248532	0.130468	-1.49698
SERPINE1	-2.58729	8.32999	-5.28857	1.74e-05	0.0183164	2.92328
SLCO4A1	-2.59507	8.39355	-4.48964	0.000138362	0.0436809	1.07762
RND1	-2.62317	6.77779	-3.622	0.00129063	0.118102	-0.915088
AREG	-2.69726	10.7886	-4.28119	0.000237669	0.0496346	0.59447
SELE	-3.06581	7.28859	-3.4918	0.00179214	0.124144	-1.20692
IL6	-3.52658	9.29375	-4.33654	0.000205895	0.0490137	0.722654

## Sheet: IPF vs. CTRL
Genetic Programs Between Steroid-Sensitive and Steroid-Insensitive Interstitial Lung Disease
Yanjiao Lu1, Kun Tang1, Shanshan Wang1, Pengfei Gao2, Zhen Tian1, Meijia Wang1, Jinkun Chen3, Chengfeng Xiao4, Jianping Zhao1, Jungang Xie1
1 Department of Respiratory and Critical Care Medicine, National Clinical Research Center of Respiratory Disease, Tongji Hospital, Tongji Medical College, Huazhong University of Science and Technology, Wuhan 430030, China.
2 Department of Respiratory and Critical Care Medicine, the First Affiliated Hospital of Henan University of Science and Technology, Luoyang, 471003, China.
3 Western University, 1151 Richmond Street, London, Ontario, Canada, N6A 3K7.
4 Department of Biology, Queen's University, Kingston, Ontario Canada, K7L 3N6
Supplemental file2: DEGs of different ILDs
geneNames	logFC	AveExpr	t	P.Value	adj.P.Val	B
KRT5	3.71441	7.13561	5.30841	7.36e-06	0.00183548	3.7282
MMP1	3.64144	8.44263	4.65997	4.98e-05	0.00400369	1.9509
BPIFB1	3.39458	8.7609	2.89763	0.00662136	0.0566494	-2.5384
MMP7	3.2339	10.2611	6.56512	1.82e-07	0.000237915	7.16272
SFRP2	2.90525	8.90651	7.78617	5.57e-09	3.52e-05	10.3674
SPP1	2.70311	9.39918	4.13757	0.000226316	0.00816548	0.546076
ZBBX	2.63454	6.25698	2.71254	0.0105107	0.073412	-2.95028
SERPINB3	2.56117	5.18035	2.78787	0.00872338	0.066521	-2.78462
MSMB	2.5223	6.36038	2.30652	0.0274796	0.128428	-3.79177
COMP	2.51848	9.13044	4.87449	2.65e-05	0.00293718	2.53639
GPR87	2.46594	4.92447	4.60448	5.85e-05	0.0043197	1.80008
KRT15	2.42477	9.64824	4.64086	5.26e-05	0.00410176	1.89893
DSC3	2.38958	4.29203	5.14835	1.18e-05	0.00201651	3.28787
CDH3	2.30914	8.65573	6.55323	1.88e-07	0.000237915	7.1307
DIO2	2.05338	7.29931	7.10533	3.82e-08	0.000120633	8.60239
CLCA2	2.02992	4.37947	3.41189	0.0017176	0.0246475	-1.31769
IL13RA2	2.02458	7.14217	4.89784	2.47e-05	0.00293718	2.60033
MUC16	1.93147	5.22886	2.78144	0.00886416	0.0672696	-2.79887
CXCL13	1.91765	5.65999	2.48277	0.0182782	0.102379	-3.43768
PRSS2	1.85677	5.63877	3.5843	0.00107293	0.018714	-0.887457
ASPN	1.84252	9.92475	5.90197	1.27e-06	0.000803746	5.35982
SNTN	1.84171	6.30085	2.516	0.0168978	0.0976144	-3.36895
VSIG1	1.84056	5.26086	3.81707	0.000561788	0.0131864	-0.29312
SCGB1A1	1.8249	12.4234	2.04144	0.0492445	0.179609	-4.2886
FNDC1	1.76948	7.339	5.2085	9.89e-06	0.00190074	3.45329
COL14A1	1.7458	9.05829	5.96663	1.05e-06	0.000738022	5.53688
ARMC3	1.73815	6.69705	2.56816	0.0149224	0.090596	-3.25982
TSPAN1	1.73482	9.81272	3.53512	0.00122802	0.0202977	-1.0111
DNAH12	1.73319	8.13016	2.59402	0.0140239	0.0880671	-3.20518
COL15A1	1.72773	8.04206	6.30874	3.85e-07	0.000404999	6.46953
C20orf85	1.72445	9.4937	2.29032	0.0285075	0.130748	-3.82341
MUC5B	1.72377	6.80005	2.62537	0.0130016	0.0842834	-3.13845
COL17A1	1.71495	6.78655	2.76788	0.00916782	0.0684227	-2.82885
COL3A1	1.6964	10.6491	4.56627	6.54e-05	0.0044735	1.69641
LRRC17	1.68727	6.8738	5.57189	3.38e-06	0.00118422	4.45335
VTCN1	1.68687	5.86449	2.93294	0.00605332	0.0533063	-2.45802
GREM1	1.68474	5.10481	3.4398	0.00159251	0.023771	-1.24868
TDO2	1.67618	6.60519	3.57617	0.00109719	0.0188042	-0.907941
EFCAB1	1.67161	7.6415	2.51305	0.0170163	0.0981197	-3.37507
IGF1	1.66208	9.00538	4.67642	4.74e-05	0.00388828	1.99565
AMPD1	1.64974	6.76107	3.72915	0.000718367	0.0147745	-0.519286
ALDH3A1	1.63141	6.08708	3.95338	0.000382513	0.0105467	0.0611576
MUC4	1.62155	8.24919	3.14757	0.00347479	0.0371233	-1.95795
WDR96	1.62047	7.48124	2.64394	0.0124292	0.0816824	-3.09869
SPAG6	1.61811	5.89811	2.27278	0.0296583	0.134239	-3.85746
FAM83D	1.61802	7.38987	4.76847	3.62e-05	0.00340324	2.24657
HHLA2	1.59961	4.03027	4.42764	9.8e-05	0.00524166	1.32165
FAT2	1.58021	4.77525	4.02502	0.000312106	0.00957468	0.248961
CCL13	1.57215	8.83852	5.03354	1.66e-05	0.00243546	2.97243
TRIM29	1.56781	6.7507	3.22345	0.00284485	0.0329585	-1.77675
SLC27A2	1.56732	7.17679	3.79497	0.000597692	0.0134779	-0.350144
SPAG17	1.55963	6.04375	2.66781	0.0117276	0.0788072	-3.04733
CDH2	1.55205	5.92412	4.75956	3.72e-05	0.00340324	2.22225
CYP24A1	1.54994	4.44495	2.74712	0.00965167	0.0699898	-2.87458
ST6GALNAC1	1.52113	8.62827	4.43493	9.59e-05	0.0052219	1.34129
SLITRK6	1.51682	7.95388	3.85184	0.000509509	0.0126158	-0.203165
SOX2	1.51304	7.47208	2.55783	0.0152957	0.0916338	-3.28155
RSPH1	1.49517	9.56961	2.50453	0.017363	0.0994825	-3.39273
WDR16	1.4912	7.33865	2.25979	0.0305381	0.136847	-3.88257
CLDN1	1.47949	8.79094	3.97368	0.000361129	0.0103175	0.114248
DCLK1	1.47019	8.28884	5.28608	7.86e-06	0.00183548	3.66674
LCN2	1.45821	8.20619	3.33536	0.00211094	0.0281892	-1.50561
SPATA18	1.45638	8.34745	4.56391	6.59e-05	0.0044735	1.69001
ACTG2	1.4541	12.784	4.58086	6.27e-05	0.00439943	1.73597
CCDC11	1.45167	6.38811	2.82611	0.00792883	0.0626566	-2.69948
CTSE	1.44502	11.0081	4.51395	7.62e-05	0.00480124	1.55469
LRRC46	1.43982	7.42532	2.48012	0.0183928	0.102772	-3.44314
FCRL5	1.4354	7.44669	3.33939	0.00208822	0.0279936	-1.49576
SULF1	1.42703	9.96141	4.99306	1.87e-05	0.00256539	2.86134
C11orf88	1.4259	6.81051	2.19922	0.0349552	0.147433	-3.99826
TP63	1.40923	3.46625	4.27786	0.000151188	0.00658347	0.919557
FAM81B	1.40015	7.44474	2.7861	0.00876191	0.0666964	-2.78854
LPPR4	1.39966	7.8173	6.22417	4.93e-07	0.000444847	6.23971
ENKUR	1.39615	5.02975	2.35764	0.0244532	0.121191	-3.69094
CHST9	1.38253	5.56893	2.19187	0.0355282	0.148461	-4.01214
CAPSL	1.37586	7.08094	2.07267	0.0460634	0.174054	-4.23241
C9orf135	1.37398	4.25061	2.37432	0.0235328	0.118964	-3.65769
IGJ	1.36956	13.6827	3.6866	0.00080863	0.0157729	-0.628029
PLN	1.36759	6.07117	4.49351	8.09e-05	0.00495951	1.49944
CXCL6	1.35663	5.23024	2.38297	0.0230682	0.117969	-3.6404
TNC	1.3516	10.4186	4.05384	0.000287507	0.0092148	0.32481
CCDC80	1.34108	10.4876	3.96307	0.000372153	0.0103972	0.0864947
KLHL13	1.34073	5.49293	5.80749	1.68e-06	0.000809491	5.10074
PROM2	1.33009	7.09447	4.5989	5.95e-05	0.0043197	1.78492
C6orf165	1.32537	5.88267	2.61465	0.0133432	0.0854937	-3.16133
DNAH7	1.32086	6.77626	3.00579	0.00502318	0.0469872	-2.29045
ZNF385D	1.31381	5.61967	4.3732	0.000114755	0.00575049	1.17514
CTHRC1	1.29773	8.93832	3.20438	0.00299203	0.0341622	-1.82249
C1orf110	1.29757	5.00876	2.45551	0.0194873	0.106901	-3.49362
FAM154B	1.29395	6.08301	2.24583	0.0315089	0.139416	-3.90943
RGS22	1.29032	7.20355	4.19448	0.00019222	0.0075369	0.697183
GPR110	1.2869	7.9725	3.48288	0.00141645	0.0222632	-1.14166
CD27	1.28574	8.29577	3.73687	0.000703069	0.0147261	-0.499499
CDHR3	1.28251	7.98919	2.3234	0.0264447	0.12604	-3.75864
SPATA17	1.28088	5.39638	2.98498	0.00529908	0.049175	-2.33853
FANK1	1.27868	7.78847	4.11166	0.000243744	0.00836414	0.477457
PTPRZ1	1.27236	6.27097	2.74369	0.00973387	0.0704005	-2.88212
SLC4A11	1.26818	7.99904	4.72536	4.11e-05	0.00361524	2.12897
DNAH9	1.26634	6.83272	2.06938	0.0463898	0.174783	-4.23836
LRRN1	1.2591	6.32657	5.07006	1.49e-05	0.00229326	3.07271
CILP	1.25676	8.22013	2.84169	0.00762486	0.0612237	-2.66459
PLA2G2A	1.25639	7.58161	2.2193	0.0334308	0.143338	-3.96015
ARMC4	1.25146	6.68442	2.3756	0.0234634	0.118892	-3.65513
CCDC146	1.25001	8.71046	3.47269	0.00145629	0.0228164	-1.16701
CAPS	1.24875	9.73522	2.74698	0.00965491	0.0699898	-2.87488
CD1A	1.24237	6.12936	3.25023	0.00264972	0.0316263	-1.71227
CCDC113	1.2281	6.32714	2.94943	0.00580408	0.0519187	-2.4203
C1orf192	1.22117	4.27882	2.32931	0.0260908	0.125276	-3.747
DLG2	1.21674	4.49248	4.58756	6.15e-05	0.00437721	1.75415
MAP1A	1.21449	6.56926	5.58287	3.27e-06	0.00118422	4.48355
CEACAM5	1.20675	5.86987	2.17272	0.037061	0.152431	-4.04815
SRGAP3	1.20641	5.92194	4.21941	0.000178923	0.00728853	0.76355
PPAP2C	1.20299	8.78709	3.25868	0.00259086	0.0314977	-1.69187
HSPA4L	1.20117	5.42635	4.73711	3.97e-05	0.00358	2.161
CNTN3	1.19535	5.5433	4.08562	0.000262579	0.00872592	0.408636
FGF14	1.19322	6.00024	3.45813	0.00151515	0.0233334	-1.20321
MS4A2	1.192	8.57003	3.36449	0.001952	0.0267933	-1.43432
BLK	1.18223	6.25434	2.477	0.0185284	0.103346	-3.44956
FAP	1.18184	9.08287	4.11683	0.000240167	0.00831635	0.491132
ITGB8	1.18006	7.53744	4.99492	1.86e-05	0.00256539	2.86643
CHST6	1.17862	7.69174	3.44708	0.00156132	0.0234994	-1.23062
WDR63	1.17707	6.55868	2.81831	0.00808503	0.063652	-2.71689
SLAMF7	1.17574	9.78518	3.41195	0.00171731	0.0246475	-1.31754
C11orf70	1.17565	6.57786	3.13642	0.00357789	0.0378086	-1.98439
EPHA3	1.1745	6.34794	5.59711	3.13e-06	0.00118422	4.5227
TTC25	1.17408	8.30077	2.81634	0.00812508	0.0638081	-2.72129
CRABP2	1.16122	6.46377	4.27065	0.000154368	0.00667588	0.900274
C6	1.15907	6.93882	2.39826	0.0222672	0.115279	-3.60972
FMO1	1.15824	6.28124	4.36387	0.0001179	0.00577439	1.15006
GPX8	1.1562	7.40279	4.82345	3.08e-05	0.00313656	2.39676
VWA3B	1.14661	4.18928	2.15193	0.0387909	0.156356	-4.08696
ISM1	1.14055	8.61047	4.01963	0.000316932	0.00957468	0.234788
AGBL2	1.14018	7.19599	2.35698	0.0244903	0.121231	-3.69225
CASC1	1.13069	6.16284	2.88078	0.00690971	0.0580159	-2.57655
SIX4	1.12856	6.23245	3.23206	0.00278067	0.0325254	-1.75605
WDR78	1.12565	6.8729	3.23204	0.00278082	0.0325254	-1.75609
AQP5	1.1186	7.93051	4.67947	4.7e-05	0.00388828	2.00395
CHI3L1	1.11798	9.66653	3.22882	0.00280465	0.0326726	-1.76384
SERPINF1	1.11102	11.8508	4.13048	0.000230962	0.00826984	0.52728
DOK5	1.11031	5.54261	3.32455	0.00217302	0.0285249	-1.53199
MXRA5	1.10341	8.79079	4.64488	5.2e-05	0.00410176	1.90983
COL5A2	1.09423	10.4831	4.24343	0.000166969	0.00698173	0.827588
GOLM1	1.09307	8.19389	5.23978	9.02e-06	0.00189804	3.53933
CAPN13	1.09274	9.03646	3.73238	0.000711928	0.0147261	-0.51101
VSNL1	1.09124	7.08126	4.59873	5.95e-05	0.0043197	1.78445
KIAA1377	1.09101	6.46635	4.43617	9.56e-05	0.0052219	1.34465
ADH7	1.08798	3.52768	2.6673	0.0117422	0.0788072	-3.04843
MOXD1	1.08685	10.9332	4.25769	0.000160243	0.00679043	0.865671
NME5	1.08472	7.52316	3.95813	0.000377407	0.0104976	0.0735572
CD79A	1.08019	9.4595	3.22955	0.00279925	0.03267	-1.76209
TTC18	1.07895	8.37945	2.65163	0.012199	0.0809933	-3.08218
MYB	1.07861	8.50683	4.61992	5.59e-05	0.00425589	1.842
MMP10	1.07797	4.78189	2.4319	0.0205931	0.110565	-3.54173
COL1A2	1.06277	13.2831	4.1682	0.000207291	0.00783733	0.627321
WDR66	1.05775	7.02107	2.07462	0.0458717	0.173537	-4.2289
ABCA13	1.05131	6.10431	2.35906	0.0243738	0.120987	-3.68812
KRT13	1.05116	6.47018	2.39056	0.0226675	0.116835	-3.62519
FLNC	1.04814	7.31363	4.3859	0.000110606	0.00570175	1.20929
ITGA7	1.04794	10.563	3.69748	0.000784553	0.0155287	-0.600266
MZB1	1.04677	9.53347	2.30559	0.0275377	0.128509	-3.79359
KIAA0125	1.04663	5.86877	2.09125	0.0442587	0.169056	-4.19869
CTSK	1.04618	11.4706	4.76848	3.62e-05	0.00340324	2.24662
CCL18	1.04549	13.4809	2.87388	0.00703117	0.0584912	-2.59214
TNS4	1.04375	7.16492	2.31136	0.0271795	0.127877	-3.78229
CPA3	1.04321	10.9939	3.1618	0.00334732	0.0363558	-1.92413
AHNAK2	1.03573	6.46269	3.63549	0.000931632	0.0169756	-0.757993
HPSE2	1.03432	3.757	4.30359	0.000140364	0.0063488	0.988391
SERPINE2	1.02938	7.36607	4.14104	0.000224082	0.00816548	0.555255
PRSS12	1.02898	7.43	3.36942	0.00192624	0.026718	-1.42222
SPRR1A	1.02619	5.19387	2.04382	0.0489953	0.179129	-4.28433
COL10A1	1.02536	7.3144	2.32668	0.0262481	0.125744	-3.7522
DTHD1	1.02296	4.10983	2.36744	0.0239087	0.119714	-3.67143
TSGA10	1.01943	6.42694	3.32499	0.00217046	0.0285249	-1.53092
BOC	1.01856	6.59805	3.82719	0.000546059	0.0131133	-0.266974
SIX1	1.01765	7.69454	2.15682	0.0383778	0.155584	-4.07786
EFHB	1.01741	6.81908	2.46369	0.0191173	0.105513	-3.47689
CLIC6	1.01696	9.70057	3.44753	0.00155941	0.0234994	-1.22951
HMCN1	1.01562	10.0856	5.85115	1.48e-06	0.000809491	5.22052
CNN1	1.01396	12.0668	3.83798	0.000529749	0.0128314	-0.239048
RUNDC3B	1.01334	5.69111	2.21301	0.033902	0.14415	-3.97212
MYH11	1.01332	13.5742	3.53351	0.00123346	0.0203344	-1.01514
LTBP1	1.01238	10.0981	4.53053	7.26e-05	0.00477707	1.59957
MYOCD	1.01032	3.62981	4.08957	0.000259631	0.00872592	0.419073
SCG5	1.00139	6.26918	2.93207	0.00606675	0.0533502	-2.46001
TNFRSF19	1.00026	4.91587	4.11695	0.000240082	0.00831635	0.49146
GPR97	-1.0042	5.21654	-3.26508	0.00254712	0.0311949	-1.6764
SLC26A9	-1.0067	9.02387	-3.32982	0.00214256	0.0284204	-1.51914
APOH	-1.00852	7.30187	-3.10765	0.00385749	0.0394113	-2.0524
SCN1A	-1.0133	4.5318	-3.33522	0.00211173	0.0281892	-1.50595
F11	-1.02268	7.68064	-3.35312	0.00201261	0.0273516	-1.46217
NCKAP5	-1.02488	8.03739	-3.15035	0.00344959	0.0369792	-1.95136
KLRF1	-1.0367	5.8998	-2.61806	0.0132338	0.0851768	-3.15407
ESM1	-1.04298	5.9155	-2.14918	0.0390255	0.157047	-4.09209
PLLP	-1.04833	8.63847	-4.18539	0.000197305	0.00759626	0.673013
CYP3A5	-1.04856	8.6475	-2.9576	0.00568414	0.0511978	-2.40155
GPX3	-1.05213	11.7833	-4.87606	2.64e-05	0.00293718	2.54069
SDR16C5	-1.06327	8.18973	-3.71579	0.000745588	0.0149829	-0.553466
AFF3	-1.06401	5.84905	-4.32075	0.00013357	0.00627566	1.03437
FPR2	-1.06708	7.30161	-2.91427	0.00634765	0.0550316	-2.50058
VNN2	-1.0676	9.23071	-3.44665	0.00156315	0.0234994	-1.23169
SOCS3	-1.07668	11.8108	-2.36084	0.0242743	0.120967	-3.68458
SIK1	-1.08405	10.6673	-3.12131	0.00372224	0.0386027	-2.02015
CXCR1	-1.08588	5.91606	-3.26311	0.00256054	0.0312712	-1.68118
LEPREL1	-1.09512	11.2952	-4.51894	7.51e-05	0.00480124	1.56821
SPRY4	-1.09716	8.81489	-4.55469	6.77e-05	0.00454667	1.66502
SLC1A1	-1.1077	9.64128	-4.38959	0.000109429	0.00570175	1.21921
PRX	-1.10796	4.25362	-3.73248	0.000711723	0.0147261	-0.510745
FAM105A	-1.11262	7.10499	-4.41059	0.000102961	0.00541748	1.27572
GNLY	-1.11391	7.69726	-2.93925	0.00595678	0.0528246	-2.4436
KLF4	-1.11633	10.333	-3.74892	0.000679826	0.0147261	-0.468591
GPM6A	-1.11969	7.94243	-4.25829	0.000159968	0.00679043	0.867261
FMO5	-1.14024	7.38292	-4.45508	9.05e-05	0.0052219	1.39565
S100A12	-1.15796	7.96716	-2.63964	0.0125598	0.0823496	-3.10793
FGFBP2	-1.15922	6.02617	-2.29446	0.0282412	0.130157	-3.81533
LRRN4	-1.16224	5.9451	-3.88627	0.000462415	0.0117729	-0.113796
SEMA3E	-1.16752	4.27355	-3.04102	0.00458665	0.0443109	-2.2086
PTPRB	-1.17327	10.363	-4.47899	8.44e-05	0.00502721	1.4602
SLC5A9	-1.17949	5.25625	-2.5771	0.0146059	0.0894486	-3.24097
SLC39A8	-1.1807	12.7079	-4.86845	2.7e-05	0.00293718	2.51985
MT1M	-1.18303	11.2613	-2.43558	0.0204167	0.110369	-3.53424
FAM167A	-1.18807	6.3259	-3.72283	0.000731127	0.0149396	-0.535468
IL1R2	-1.1887	5.96446	-2.40975	0.0216819	0.114368	-3.58656
HHIP	-1.18954	8.553	-3.94546	0.000391196	0.0107017	0.040446
SERPINE1	-1.19028	8.59728	-2.21395	0.0338313	0.144069	-3.97033
STXBP6	-1.20464	8.93933	-3.62353	0.000962939	0.0173453	-0.788309
IL18RAP	-1.21169	8.67605	-3.64196	0.000915122	0.0169756	-0.74159
SOSTDC1	-1.22999	8.31759	-2.73352	0.00998133	0.0717364	-2.90442
PIGA	-1.26865	8.98602	-4.87359	2.66e-05	0.00293718	2.53392
PRF1	-1.26914	7.97167	-3.81499	0.000565078	0.0132145	-0.298497
HBEGF	-1.28307	9.737	-3.61779	0.000978335	0.0174497	-0.802855
STC1	-1.30426	3.84551	-3.9431	0.000393814	0.0107178	0.0342927
CSRNP1	-1.31061	9.82278	-3.5044	0.00133569	0.0216245	-1.08799
TUBB1	-1.31393	4.50317	-2.78313	0.00882688	0.0670673	-2.79512
CA4	-1.32932	8.32498	-2.75537	0.00945669	0.0694413	-2.85644
NECAB1	-1.33176	3.72899	-4.86023	2.76e-05	0.00295803	2.49738
LINC00312	-1.33642	9.0177	-4.53768	7.11e-05	0.00472775	1.61893
PLA2G1B	-1.33883	9.06682	-3.88389	0.000465534	0.0118047	-0.119991
NR4A2	-1.35634	8.75874	-2.75713	0.00941535	0.0693486	-2.85255
TMEM100	-1.36528	10.5311	-3.18752	0.00312823	0.0348969	-1.86283
RND1	-1.3668	6.96878	-2.14098	0.0397309	0.15851	-4.1073
RXFP1	-1.37413	4.84604	-4.70649	4.34e-05	0.00365522	2.07755
IL1RL1	-1.38574	8.01592	-2.54273	0.015857	0.0939307	-3.3132
BTNL9	-1.39677	7.5338	-3.29022	0.00238204	0.0297826	-1.61552
GRIA1	-1.41212	5.80421	-4.13956	0.000225034	0.00816548	0.551331
SLCO4A1	-1.44048	8.53833	-2.77641	0.00897556	0.067576	-2.80999
CRTAC1	-1.45074	8.54664	-5.15314	1.17e-05	0.00201651	3.30102
PROK2	-1.51474	7.63112	-3.65625	0.000879637	0.0166031	-0.7053
SERTM1	-1.51899	5.69838	-3.05687	0.00440224	0.0429711	-2.17161
FGA	-1.53631	4.42042	-2.08911	0.0444635	0.169531	-4.20259
FCN3	-1.55202	11.9541	-3.22089	0.00286418	0.0330611	-1.78289
ANKRD1	-1.56119	5.6261	-2.87615	0.00699099	0.0583877	-2.58701
VIPR1	-1.56958	9.72449	-3.44711	0.00156122	0.0234994	-1.23057
IL6	-1.64888	9.64484	-2.27911	0.0292381	0.133292	-3.84519
MGAM	-1.74543	5.84196	-4.43121	9.7e-05	0.00523344	1.33127
AGER	-1.80435	13.1591	-4.72416	4.12e-05	0.00361524	2.12571
RTKN2	-1.92634	8.7717	-3.96871	0.000366252	0.01037	0.101247
SLC6A4	-2.01543	7.83515	-2.83778	0.00770016	0.0613874	-2.67336

## Sheet: NSIP vs. CTRL 
Genetic Programs Between Steroid-Sensitive and Steroid-Insensitive Interstitial Lung Disease
Yanjiao Lu1, Kun Tang1, Shanshan Wang1, Pengfei Gao2, Zhen Tian1, Meijia Wang1, Jinkun Chen3, Chengfeng Xiao4, Jianping Zhao1, Jungang Xie1
1 Department of Respiratory and Critical Care Medicine, National Clinical Research Center of Respiratory Disease, Tongji Hospital, Tongji Medical College, Huazhong University of Science and Technology, Wuhan 430030, China.
2 Department of Respiratory and Critical Care Medicine, the First Affiliated Hospital of Henan University of Science and Technology, Luoyang, 471003, China.
3 Western University, 1151 Richmond Street, London, Ontario, Canada, N6A 3K7.
4 Department of Biology, Queen's University, Kingston, Ontario Canada, K7L 3N6
Supplemental file2: DEGs of different ILDs
geneNames	logFC	AveExpr	t	P.Value	adj.P.Val	B
TMEM2	-1.25996	11.3332	-8.75622	3.42e-10	2.16e-06	13.0559
IRS2	-1.24727	9.82313	-7.31104	1.93e-08	4.06e-05	9.31125
CDH3	2.2534	8.62752	7.01828	4.49e-08	7.09e-05	8.52002
CSRNP1	-2.09102	9.43577	-6.88102	6.69e-08	8.45e-05	8.14582
KLF4	-2.04658	9.86764	-6.7928	8.66e-08	9.11e-05	7.90433
COL15A1	1.81529	8.08489	6.63096	1.39e-07	0.000109756	7.45938
SPRY4	-1.17227	8.77761	-6.57406	1.64e-07	0.000115299	7.30238
PIGA	-1.62921	8.80793	-6.42518	2.55e-07	0.000160826	6.89035
KLF9	-1.66601	11.7624	-6.32961	3.38e-07	0.000177824	6.62497
CTGF	-1.28665	11.4117	-6.32936	3.38e-07	0.000177824	6.62427
CTH	-1.078	7.87906	-6.27095	4.02e-07	0.000191379	6.46173
PAPSS2	-1.11252	10.8139	-6.25237	4.24e-07	0.000191379	6.41001
COL14A1	1.43739	8.90234	6.17639	5.31e-07	0.000223684	6.19818
SIK1	-1.88854	10.2662	-6.15351	5.69e-07	0.000224416	6.13432
DUSP1	-1.81634	12.899	-6.11658	6.34e-07	0.000235657	6.03119
GPX3	-1.34756	11.6358	-6.07967	7.08e-07	0.00024832	5.92804
HBEGF	-1.75786	9.49864	-6.04938	7.74e-07	0.00024891	5.84335
PTPRB	-1.4639	10.2155	-6.01967	8.46e-07	0.00024891	5.76021
SHC3	1.03605	9.40248	6.01004	8.7e-07	0.00024891	5.73325
GPR4	-1.25685	8.49633	-6.00232	8.91e-07	0.00024891	5.71165
ZBTB16	-1.97234	10.3684	-5.97563	9.64e-07	0.00024891	5.63691
LINC00312	-1.59018	8.89086	-5.96826	9.86e-07	0.00024891	5.61628
SLCO4A1	-2.51905	8.00289	-5.95012	1.04e-06	0.000252598	5.56545
EPAS1	-1.05537	14.6513	-5.90591	1.19e-06	0.000271318	5.44155
SLC19A2	-1.64727	9.86251	-5.88584	1.26e-06	0.000274175	5.38528
FAM107A	-1.7891	10.0458	-5.83007	1.49e-06	0.00030279	5.22884
IL1RL1	-2.89752	7.26582	-5.76891	1.78e-06	0.00035192	5.05716
FKBP5	-1.55197	9.09079	-5.6878	2.27e-06	0.000390722	4.82934
FNDC1	1.64929	7.27754	5.6846	2.29e-06	0.000390722	4.82034
MMP7	2.56478	9.92489	5.67748	2.34e-06	0.000390722	4.80034
CBS	-1.07304	9.8291	-5.67612	2.35e-06	0.000390722	4.79652
CCL18	1.8042	13.8547	5.63698	2.64e-06	0.000415061	4.68654
CAMK1D	1.03984	9.64431	5.62039	2.78e-06	0.000417387	4.6399
CACNA2D3	-1.09501	5.25264	-5.59191	3.02e-06	0.000443799	4.55986
LPPR4	1.21095	7.71924	5.53859	3.54e-06	0.000508441	4.40996
CCL13	1.64401	8.87016	5.49739	4.01e-06	0.000549909	4.29411
DCLK1	1.41509	8.26075	5.44115	4.74e-06	0.000603898	4.13598
KLF6	-1.17075	12.8776	-5.43494	4.83e-06	0.000603898	4.11852
ZFP36	-1.84195	12.6304	-5.43347	4.85e-06	0.000603898	4.1144
SLC25A25	-1.23037	10.1315	-5.42773	4.93e-06	0.000603898	4.09827
VSIG1	2.77376	5.72031	5.42582	4.96e-06	0.000603898	4.0929
PLK3	-1.00254	10.7008	-5.41713	5.09e-06	0.000603898	4.06848
NR4A2	-2.65752	8.10845	-5.40936	5.21e-06	0.000603898	4.04662
CYR61	-1.48789	12.8774	-5.4	5.36e-06	0.000603898	4.02031
EGR1	-1.53905	12.3409	-5.39057	5.51e-06	0.00061022	3.9938
GADD45B	-1.51988	12.194	-5.32528	6.69e-06	0.00071619	3.81031
VNN2	-1.60114	8.96227	-5.30817	7.04e-06	0.000741095	3.76223
ADAMTS1	-1.84633	9.6661	-5.27702	7.73e-06	0.000799867	3.6747
USP53	-1.02471	9.78127	-5.21502	9.29e-06	0.000935947	3.5006
IL13RA2	1.84528	7.04892	5.20577	9.55e-06	0.000942622	3.47463
CD69	-1.61705	9.08115	-5.13801	1.17e-05	0.00111834	3.28451
FAM105A	-1.15683	7.08159	-5.08761	1.36e-05	0.00119346	3.14321
SFRP2	2.39313	8.64908	5.07973	1.39e-05	0.00119346	3.12114
PLA1A	-1.41916	7.86809	-5.07881	1.39e-05	0.00119346	3.11854
DIO2	1.805	7.17563	5.07769	1.4e-05	0.00119346	3.11542
SERTAD1	-1.00182	11.2109	-5.05067	1.52e-05	0.00127605	3.03973
ERRFI1	-1.50648	11.6225	-5.03733	1.58e-05	0.00131019	3.00237
GPM6A	-1.32127	7.83993	-5.02997	1.61e-05	0.00132178	2.98175
IL18RAP	-1.58704	8.48842	-4.97709	1.89e-05	0.00145228	2.83379
STXBP6	-1.54374	8.7677	-4.96623	1.95e-05	0.00146414	2.80343
VIPR1	-1.93936	9.53924	-4.95868	1.99e-05	0.00147853	2.78231
COL3A1	1.62955	10.6127	4.92975	2.17e-05	0.00155738	2.70147
LRRC32	-1.23741	10.4967	-4.90458	2.34e-05	0.00162278	2.63116
FOSL2	-1.39122	7.99488	-4.87749	2.53e-05	0.00169947	2.55557
JUNB	-1.58981	9.43698	-4.87095	2.58e-05	0.00169947	2.53732
PROK2	-2.21223	7.28343	-4.85659	2.7e-05	0.00173712	2.49728
SOCS3	-2.10598	11.2988	-4.77656	3.42e-05	0.00205456	2.27438
BMP4	1.16814	7.96051	4.73944	3.81e-05	0.00222903	2.17119
PGAP1	-1.0786	5.18904	-4.70992	4.16e-05	0.00236628	2.0892
AMPD1	1.65599	6.76036	4.69382	4.36e-05	0.0024405	2.04452
GRIA1	-1.54435	5.73697	-4.67585	4.6e-05	0.0024405	1.99471
NFKBIA	-1.02656	13.7262	-4.64597	5.02e-05	0.0025171	1.9119
CCDC85A	-1.13338	7.36571	-4.63032	5.26e-05	0.00256685	1.86858
FAM167A	-1.31441	6.26292	-4.61669	5.48e-05	0.00261897	1.83088
HIF3A	-1.1543	5.43049	-4.5929	5.87e-05	0.00276685	1.76512
CD27	1.25573	8.27989	4.5864	5.99e-05	0.00276989	1.74716
RASD1	-1.51734	11.7114	-4.58426	6.02e-05	0.00276989	1.74124
FCN3	-1.98713	11.7368	-4.53597	6.94e-05	0.00307741	1.608
LRRC17	1.37783	6.71752	4.53456	6.97e-05	0.00307741	1.60409
SCN7A	-1.15682	9.88458	-4.51575	7.36e-05	0.00318511	1.55228
ANKRD1	-2.16784	5.32147	-4.51048	7.48e-05	0.00319267	1.53777
CTSE	1.47073	11.0193	4.5103	7.48e-05	0.00319267	1.53728
ATF3	-1.83005	7.73099	-4.49399	7.85e-05	0.00326088	1.49238
SLAMF7	1.39331	9.89103	4.49015	7.94e-05	0.00327617	1.48184
SERPINE1	-2.27979	8.05585	-4.47793	8.23e-05	0.00333568	1.44823
TMEM100	-1.8833	10.2696	-4.47351	8.34e-05	0.00333568	1.43608
NFIL3	-1.21637	10.8757	-4.46568	8.53e-05	0.00336553	1.41457
P2RY1	-1.00879	7.24907	-4.45447	8.81e-05	0.00340465	1.38378
IL18R1	-1.44963	8.3678	-4.4533	8.84e-05	0.00340465	1.38055
MT1M	-1.8497	10.9309	-4.43586	9.31e-05	0.00351841	1.33268
SLC6A4	-2.7662	7.45539	-4.42697	9.55e-05	0.00358951	1.30831
SLCO2A1	-1.09706	11.1338	-4.42257	9.67e-05	0.00361439	1.29626
FMO1	1.16538	6.28399	4.41316	9.94e-05	0.00369325	1.27047
LIFR	-1.15723	9.79625	-4.37438	0.000111353	0.00406406	1.16431
IGF1	1.5951	8.97214	4.35411	0.000118128	0.00421115	1.10892
COL1A2	1.00395	13.2525	4.3524	0.000118718	0.00421115	1.10425
SCTR	1.00213	7.43137	4.34184	0.000122425	0.00429439	1.07542
TDO2	1.69164	6.60861	4.33086	0.0001264	0.00434545	1.04547
TGFB3	1.00442	9.14141	4.32816	0.000127396	0.00434545	1.03811
CDH13	-1.13304	8.90846	-4.32651	0.00012801	0.00434545	1.0336
SLC2A3	-1.42665	7.51827	-4.32367	0.000129071	0.00435806	1.02586
AQP5	1.10861	7.92789	4.31905	0.000130818	0.00439354	1.01326
NPR3	-1.54112	9.73029	-4.29638	0.000139729	0.00457124	0.951505
SLC1A1	-1.17175	9.60681	-4.28223	0.000145589	0.00469005	0.91301
FOSB	-3.01108	9.66385	-4.26883	0.000151361	0.00477848	0.876585
RXFP1	-1.40283	4.82747	-4.26002	0.000155281	0.00482911	0.852635
IL1R2	-1.91152	5.6068	-4.25753	0.000156402	0.00482911	0.845897
CRABP2	1.19065	6.47824	4.25668	0.000156789	0.00482911	0.843584
SULT1B1	-1.17542	4.3337	-4.25419	0.000157925	0.00484047	0.836825
MAP3K8	-1.02199	9.33346	-4.25026	0.000159738	0.00487238	0.826136
TEK	-1.1264	10.6173	-4.24015	0.000164485	0.00494551	0.798711
COMP	1.96062	8.85206	4.23523	0.000166846	0.00499271	0.785367
C11orf96	-1.30373	13.4668	-4.19269	0.000188691	0.00544017	0.670185
CYP3A5	-1.34775	8.49633	-4.18774	0.000191411	0.00549351	0.65679
EDNRB	-1.11608	8.16511	-4.08782	0.000255257	0.00675297	0.387613
PAMR1	1.05591	8.23401	4.08587	0.000256686	0.00675297	0.382399
S100A12	-1.93114	7.58098	-4.04967	0.000284782	0.00724205	0.285362
ALDH1L1	-1.14109	5.69423	-4.04588	0.000287893	0.00724205	0.275218
TNC	1.28608	10.3852	4.02406	0.000306452	0.00758798	0.216886
MYC	-1.31412	10.1029	-4.01981	0.0003102	0.00762102	0.205537
NDRG4	-1.02139	9.53985	-4.01297	0.000316327	0.00771368	0.187278
CD79A	1.10802	9.47634	4.00624	0.000322471	0.00774174	0.169326
ARG2	-1.03039	6.29339	-4.00084	0.00032748	0.00783223	0.15494
FOS	-1.99958	12.5681	-3.99682	0.000331262	0.00789279	0.144224
THBS1	-1.44535	11.0353	-3.97958	0.000347972	0.00807755	0.0983091
TRIB1	-1.01944	12.3054	-3.96245	0.000365388	0.00834894	0.0527542
GPR97	-1.30638	5.06726	-3.9243	0.000407288	0.00897743	-0.0484563
THBD	-1.02555	12.0237	-3.87779	0.000464747	0.0101537	-0.171406
KLRD1	-1.09447	5.83046	-3.86967	0.000475556	0.010298	-0.192813
VNN3	-1.26822	3.62735	-3.86629	0.000480127	0.0103113	-0.20172
HABP2	1.47979	4.7496	3.85541	0.000495129	0.0105261	-0.230362
C8orf4	-1.05674	10.3283	-3.81644	0.000552728	0.0110791	-0.33276
VGLL3	-1.03346	9.76996	-3.80639	0.000568616	0.0111498	-0.359117
S100P	-1.12233	8.92135	-3.79945	0.000579833	0.0111498	-0.377281
TIPARP	-1.0023	11.3005	-3.79941	0.00057989	0.0111498	-0.377373
RGS2	-1.29554	12.0217	-3.79379	0.000589141	0.0112722	-0.392088
ART4	-1.01103	6.44942	-3.79077	0.000594168	0.0112908	-0.399986
BTNL9	-1.70795	7.37741	-3.7799	0.000612626	0.0114781	-0.428424
CXCR1	-1.51178	5.70243	-3.75955	0.000648667	0.0118428	-0.481545
MS4A2	1.08832	8.51336	3.72346	0.000717715	0.0127294	-0.575487
RND1	-1.97983	6.66749	-3.72239	0.000719851	0.0127299	-0.578245
FAM150B	-1.2009	8.50963	-3.71016	0.000744918	0.0129928	-0.610017
ADM	-1.27462	11.0348	-3.66383	0.000847698	0.014235	-0.729911
AGER	-1.10516	13.5066	-3.63251	0.00092483	0.0149728	-0.81062
PDK4	-1.13656	11.8098	-3.62589	0.000941972	0.0151339	-0.827634
C10orf10	-1.08672	11.7673	-3.61325	0.000975589	0.015516	-0.86011
ITPKC	-1.17165	10.589	-3.60139	0.00100815	0.0158214	-0.890513
IL6	-2.6529	9.14362	-3.59434	0.00102805	0.0160274	-0.908599
NCOA7	-1.0277	10.6513	-3.55441	0.00114788	0.0174644	-1.0106
EDN1	-1.12284	11.0621	-3.54847	0.00116682	0.0176251	-1.02573
CXCL2	-1.80917	9.83377	-3.5198	0.00126258	0.0185597	-1.09863
FPR2	-1.08803	7.29012	-3.49643	0.00134622	0.0192744	-1.15787
NR4A3	-1.79576	5.46112	-3.47465	0.00142893	0.020139	-1.2129
TPPP3	1.01243	10.2003	3.47193	0.0014396	0.0201544	-1.21976
HPGD	-1.22643	9.12598	-3.46786	0.00145569	0.0202897	-1.23002
MAFF	-1.27843	8.53739	-3.41165	0.00169667	0.0226892	-1.37123
SLN	1.82149	7.15512	3.38438	0.00182694	0.0236379	-1.43934
STC2	-1.13523	5.00129	-3.38198	0.00183888	0.023647	-1.44533
HHLA2	1.30879	3.88154	3.33675	0.00207786	0.0259623	-1.5577
MUC15	-1.08032	6.32486	-3.31737	0.0021891	0.0265297	-1.60561
SCG5	1.04886	6.29443	3.28784	0.00236973	0.0281779	-1.67839
IGJ	1.20551	13.5972	3.2809	0.00241415	0.0284903	-1.69543
HAL	-1.01455	4.00536	-3.24775	0.00263778	0.0303369	-1.77665
CD180	1.03835	4.82075	3.23231	0.00274856	0.0312381	-1.81434
SCGB3A2	1.11326	14.141	3.14412	0.00347127	0.0362274	-2.02779
RUNDC3B	1.16081	5.76171	3.12011	0.00369741	0.0375687	-2.08538
CD274	-1.0561	6.83401	-3.11335	0.00376351	0.0379598	-2.10154
CPXM1	1.21413	6.6244	3.11203	0.00377651	0.0380302	-2.10468
SNAI1	-1.02506	8.19807	-3.08477	0.00405581	0.0398264	-2.1697
CCDC80	1.0606	10.3469	3.0838	0.00406605	0.039865	-2.172
SERTM1	-1.32307	5.7914	-3.07934	0.00411363	0.0400825	-2.18259
GREM1	1.34601	4.93724	3.05484	0.00438475	0.0419634	-2.24069
GPR110	1.10738	7.88137	3.04166	0.00453757	0.0428086	-2.27184
MZB1	1.36377	9.69096	3.03773	0.00458406	0.0428796	-2.28111
ZNF385D	1.00489	5.46456	3.0317	0.0046564	0.0433636	-2.29534
RGS1	-1.26588	10.201	-3.02142	0.00478199	0.044272	-2.31952
FGA	-1.73581	4.32056	-2.95534	0.00566966	0.0489691	-2.47398
ESM1	-1.32311	5.77472	-2.93987	0.00589874	0.0503306	-2.50984
FCRL5	1.31059	7.38207	2.92878	0.00606846	0.0512015	-2.53551
EGR3	-1.1441	6.81415	-2.78328	0.0087628	0.065754	-2.86674
SOX7	-1.03685	7.05971	-2.7536	0.00943487	0.0684733	-2.93305
CA4	-1.15943	8.40596	-2.71606	0.0103535	0.0722434	-3.01628
PTGS2	-1.09955	8.77315	-2.70963	0.010519	0.0729859	-3.03047
CH25H	-1.08487	9.63965	-2.70135	0.0107359	0.0738412	-3.04872
IDO1	-1.05406	9.40303	-2.61417	0.013283	0.084716	-3.23856
TUBB1	-1.28317	4.52025	-2.58647	0.0142025	0.0882621	-3.29803
SFRP5	1.18078	5.4821	2.56896	0.0148136	0.0905454	-3.33542
TSPAN1	1.03397	9.46166	2.53071	0.0162337	0.0954187	-3.41649
CILP	1.04193	8.11465	2.47559	0.0185008	0.103559	-3.53189
RTKN2	-1.11075	9.17212	-2.46949	0.0187688	0.104411	-3.54455
FGG	-1.80592	8.48463	-2.45794	0.0192856	0.10624	-3.56847
CXCL13	1.69491	5.54419	2.44427	0.0199145	0.1082	-3.59669
APOLD1	-1.05108	9.49538	-2.42597	0.0207854	0.11122	-3.63429
EREG	-1.21116	6.50586	-2.40122	0.0220185	0.115745	-3.68482
FCRLA	1.13047	5.3266	2.37303	0.0235038	0.120457	-3.74195
TNFRSF17	1.1084	7.57021	2.36476	0.0239562	0.121591	-3.75861
NELL1	1.43003	5.08645	2.35113	0.0247196	0.124168	-3.786
SOSTDC1	-1.1582	8.34675	-2.29807	0.0279051	0.135034	-3.89153
AREG	-1.09618	11.1392	-2.24605	0.0313815	0.145252	-3.99328
KRT5	1.69171	6.12248	2.18305	0.0361094	0.157782	-4.11425
CCL19	1.06443	9.54523	2.16732	0.037384	0.160138	-4.14404
PLA2G2A	1.24385	7.57593	2.06987	0.0462142	0.183059	-4.32507
KLK7	1.14371	5.60404	2.06709	0.0464901	0.183806	-4.33012
MGAM	-1.71867	5.86104	-2.0577	0.0474363	0.185687	-4.34722
COL17A1	1.05575	6.4549	2.05259	0.0479584	0.186919	-4.3565

## Sheet: COP vs. IPF
Genetic Programs Between Steroid-Sensitive and Steroid-Insensitive Interstitial Lung Disease
Yanjiao Lu1, Kun Tang1, Shanshan Wang1, Pengfei Gao2, Zhen Tian1, Meijia Wang1, Jinkun Chen3, Chengfeng Xiao4, Jianping Zhao1, Jungang Xie1
1 Department of Respiratory and Critical Care Medicine, National Clinical Research Center of Respiratory Disease, Tongji Hospital, Tongji Medical College, Huazhong University of Science and Technology, Wuhan 430030, China.
2 Department of Respiratory and Critical Care Medicine, the First Affiliated Hospital of Henan University of Science and Technology, Luoyang, 471003, China.
3 Western University, 1151 Richmond Street, London, Ontario, Canada, N6A 3K7.
4 Department of Biology, Queen's University, Kingston, Ontario Canada, K7L 3N6
Supplemental file2: DEGs of different ILDs
geneNames	logFC	AveExpr	t	P.Value	adj.P.Val	B
RTKN2	2.8524	8.75933	4.84434	5.56e-05	0.0167099	1.92026
CA4	2.16213	8.38102	3.75871	0.000916533	0.0370085	-0.631089
AGER	1.94508	12.9052	4.13736	0.0003471	0.029616	0.251584
UPK3B	1.92332	7.91127	4.18207	0.000309276	0.0290816	0.356633
DPP6	1.85106	5.73393	3.85444	0.00071796	0.0357438	-0.409412
SERTM1	1.74892	5.52185	2.97624	0.00638643	0.0890949	-2.3791
FGFBP2	1.71401	6.0179	2.78228	0.0101138	0.108997	-2.7869
SOSTDC1	1.69336	8.26705	2.92201	0.00727031	0.0949506	-2.49441
GRIA1	1.67118	5.65521	4.08446	0.000397817	0.0318468	0.127447
SLC5A9	1.59223	5.19725	3.07332	0.00505421	0.0807906	-2.17039
RXFP1	1.56161	4.67951	4.65551	9.07e-05	0.0186035	1.47409
ZBED2	1.51676	8.70519	3.66136	0.0011736	0.0409397	-0.855253
FLJ34503	1.47133	4.91646	3.82751	0.000769083	0.0360338	-0.471882
KLRF1	1.45061	5.86499	2.76721	0.0104767	0.109913	-2.81802
PLA2G12B	1.43347	4.95209	2.9857	0.00624327	0.0886922	-2.35891
MATN3	1.43168	5.93599	3.49684	0.00177692	0.0487984	-1.23059
PER3	1.43038	8.17828	3.53182	0.00162747	0.0474234	-1.15119
GPA33	1.43009	7.70442	3.9984	0.000496419	0.0345741	-0.0740134
BDNF	1.41134	3.88657	5.38566	1.37e-05	0.00907443	3.19146
CX3CR1	1.40014	9.39875	3.11108	0.0046117	0.0771488	-2.08846
BTNL9	1.39235	7.29953	2.72067	0.0116763	0.116643	-2.9136
TNNC1	1.3807	9.00114	5.36769	1.44e-05	0.00907443	3.14955
SSTR1	1.34035	7.01632	3.318	0.00277516	0.0610479	-1.63264
LRRC36	1.33894	9.44686	3.80914	0.000806005	0.0363932	-0.514457
FAM167A	1.33135	6.17565	3.33656	0.00265039	0.0597664	-1.59124
SLC46A2	1.31207	7.05008	3.92888	0.000593385	0.0345741	-0.236248
SEMA6D	1.28735	4.39344	3.97096	0.000532661	0.0345741	-0.138096
STXBP6	1.28474	8.76526	3.18956	0.00380784	0.0705064	-1.91688
SEMA6A	1.24948	6.76408	3.34143	0.00261856	0.0592602	-1.58036
SH2D1B	1.24584	5.91283	2.32091	0.0287264	0.180803	-3.69716
GNLY	1.23406	7.55166	2.45429	0.0214142	0.155097	-3.44373
PRF1	1.22672	7.74601	2.9285	0.00715861	0.0941656	-2.48065
CD300LG	1.20573	6.92458	2.99761	0.00606713	0.088064	-2.33341
LRRN3	1.18906	8.55742	3.97048	0.000533322	0.0345741	-0.139224
GPM6A	1.18845	7.77874	3.87773	0.000676445	0.0354993	-0.355304
PCSK9	1.18788	8.65704	6.14259	2e-06	0.00907443	4.92832
NCKAP5	1.18016	7.91833	3.23043	0.00344455	0.0669196	-1.8269
ARHGEF26	1.17786	10.3936	4.05111	0.000433485	0.0333784	0.0493109
ACVRL1	1.17778	11.2984	3.78459	0.000858082	0.0363932	-0.57129
SGCG	1.16458	6.52305	4.20358	0.000292561	0.0284189	0.407228
EMP2	1.15874	13.8774	4.8803	5.06e-05	0.0159833	2.00514
CLIC5	1.15216	9.96127	4.1697	0.00031931	0.0290816	0.327561
CRTAC1	1.15198	8.20526	3.10613	0.00466754	0.0771488	-2.09923
PLLP	1.14735	8.49676	3.29295	0.00295256	0.0629447	-1.68839
NKG7	1.14432	8.56265	2.43981	0.0221156	0.159222	-3.47165
RNF182	1.13811	7.60472	4.01486	0.000475851	0.0345348	-0.035523
AFF3	1.13528	5.69547	3.18127	0.00388593	0.0708653	-1.93508
DISP1	1.12388	9.42792	3.77525	0.000878751	0.036672	-0.592891
MSLN	1.11041	8.75538	3.28171	0.00303568	0.0634677	-1.71336
FREM3	1.10936	4.83414	2.58155	0.0160777	0.135096	-3.19423
SEC14L4	1.09712	8.48553	3.54395	0.00157857	0.0474234	-1.1236
ST6GALNAC5	1.08199	7.68974	3.90802	0.00062597	0.0345741	-0.284837
GPIHBP1	1.07699	11.1591	2.64801	0.0138108	0.126196	-3.06116
GZMH	1.07632	8.79943	2.58537	0.0159383	0.134358	-3.18662
NECAB1	1.07172	3.42035	2.9434	0.00690864	0.0922224	-2.44905
TMEM139	1.06949	7.7889	4.26813	0.000247596	0.0260554	0.55921
F11	1.06908	7.52566	3.01009	0.00588777	0.0870618	-2.30666
LAMC3	1.06254	9.52191	2.90475	0.00757512	0.0962361	-2.5309
TEF	1.05747	8.48933	4.23681	0.000268482	0.0273419	0.485446
SLC1A1	1.05377	9.43868	3.37596	0.00240335	0.0576987	-1.5031
PLA2G1B	1.04726	8.74649	2.61159	0.0150129	0.131961	-3.1343
SLC9A3R2	1.04718	10.7243	3.25775	0.00322052	0.0652517	-1.76649
GALNT13	1.04026	2.56346	3.70652	0.0010466	0.0386445	-0.751448
ANKRD29	1.03617	8.96202	4.46063	0.000150385	0.0222595	1.01347
CAV1	1.03174	13.0647	4.41136	0.000170876	0.0222595	0.897079
CD244	1.03046	6.82356	3.60559	0.00135139	0.0436829	-0.983011
CCDC68	1.02743	7.13191	2.76616	0.0105023	0.109913	-2.82017
LRRTM4	1.02683	3.72894	2.81813	0.00929751	0.104643	-2.7125
COL4A3	1.02207	7.90348	3.72822	0.000990468	0.0382521	-0.701463
KIAA1462	1.01976	11.067	3.2887	0.00298378	0.0630087	-1.69786
CDO1	1.01118	8.4422	4.68104	8.49e-05	0.0186035	1.53444
ANXA3	1.01002	11.0411	3.65204	0.00120162	0.0410383	-0.87663
TNFSF10	1.00772	11.3382	3.29081	0.00296827	0.0629447	-1.69317
GYPE	1.00387	5.0084	2.89123	0.00782235	0.0979384	-2.55941
PRX	1.00258	4.03383	2.83019	0.00903719	0.103266	-2.68737
SIK1	-1.00582	9.78996	-2.53913	0.0177012	0.139012	-3.2782
FAM83B	-1.0063	3.25406	-2.98248	0.00629168	0.0886922	-2.36579
RBM24	-1.01398	4.62624	-3.06668	0.00513613	0.0816865	-2.18475
GAP43	-1.01505	3.16089	-3.16551	0.0040387	0.0726506	-1.96965
CD79A	-1.01539	9.66113	-2.29192	0.0305913	0.185013	-3.75108
RALGPS2	-1.01849	4.64996	-3.8814	0.000670108	0.0354993	-0.346752
DDIT4	-1.02775	11.4608	-2.11483	0.0445714	0.221419	-4.07088
GPR183	-1.03184	8.6823	-3.78723	0.00085233	0.0363932	-0.565185
CDH26	-1.03501	7.50034	-3.45582	0.00196923	0.0515922	-1.3234
ADAMTS14	-1.03589	7.24979	-2.84422	0.00874312	0.102066	-2.65808
PSAT1	-1.03812	7.24649	-2.87151	0.00819691	0.0997623	-2.6009
CNN1	-1.03915	12.2274	-3.15669	0.00412659	0.0728857	-1.98894
ITGB8	-1.04524	7.77906	-4.51441	0.00013081	0.0211778	1.14053
FAM179A	-1.04616	7.46203	-2.24626	0.0337523	0.192513	-3.83512
CTSK	-1.04778	11.6444	-3.25482	0.00324385	0.0652517	-1.77298
IL2RA	-1.05204	6.34388	-3.27286	0.00310272	0.063813	-1.733
HRASLS2	-1.05266	6.49725	-2.69249	0.0124644	0.120068	-2.97107
TSGA10	-1.05326	6.58557	-2.50397	0.0191608	0.14541	-3.34718
CILP	-1.05566	8.49662	-2.10412	0.045577	0.223564	-4.08967
SPATA18	-1.0594	8.72251	-2.41168	0.023539	0.163684	-3.52561
VCAN	-1.06041	11.061	-4.18879	0.00030395	0.0290779	0.372451
SPAG4	-1.06071	7.19612	-2.7228	0.0116188	0.116446	-2.90924
CDKN1A	-1.06135	7.05857	-3.93914	0.000577973	0.0345741	-0.212325
FGFBP1	-1.07075	6.90676	-2.40972	0.0236414	0.163839	-3.52936
HTR2B	-1.07371	5.94414	-3.24057	0.00335967	0.0659091	-1.80449
P4HA3	-1.07666	5.94855	-2.87479	0.00813344	0.0997623	-2.59401
SLC7A5	-1.08251	7.29404	-2.97009	0.00648131	0.0895471	-2.39223
SPSB1	-1.08594	6.6098	-4.42434	0.000165225	0.0222595	0.927721
CLIC6	-1.09172	9.84515	-3.16366	0.00405693	0.0727495	-1.97369
PLA2G7	-1.09243	9.73059	-2.64045	0.0140525	0.126935	-3.07638
UCHL1	-1.09489	9.24715	-3.91778	0.000610515	0.0345741	-0.262116
GJB2	-1.10547	5.51684	-2.32163	0.0286811	0.180803	-3.6958
HABP2	-1.10853	4.20378	-2.27144	0.0319743	0.188678	-3.78891
FGF14	-1.11003	6.22684	-2.73323	0.0113405	0.114934	-2.88789
FAM83A	-1.11145	3.92358	-2.93423	0.00706144	0.0934237	-2.4685
EYA2	-1.11181	7.68107	-3.07885	0.00498697	0.0807377	-2.15842
NFIL3	-1.11293	10.5666	-3.51374	0.00170311	0.0482216	-1.19225
ADAM23	-1.1146	6.23137	-3.70947	0.00103879	0.0386445	-0.744662
CCL2	-1.1181	11.4397	-2.5352	0.0178587	0.139508	-3.28592
ITGA7	-1.12003	10.7136	-3.22025	0.00353174	0.0675112	-1.84934
ATP1A2	-1.12026	9.57018	-2.92717	0.00718146	0.0942698	-2.48348
LIF	-1.12742	7.40992	-3.60424	0.00135601	0.0436829	-0.986098
MAP1A	-1.1277	6.80061	-3.93579	0.000582968	0.0345741	-0.220147
RHOV	-1.1331	6.57861	-2.1266	0.0434887	0.219495	-4.05015
TNFAIP6	-1.13421	7.1065	-3.10691	0.00465868	0.0771488	-2.09753
IL1R2	-1.14008	4.99008	-2.20651	0.0367429	0.19985	-3.90741
ARG2	-1.14104	6.29375	-3.97765	0.000523589	0.0345741	-0.122474
GADD45A	-1.1418	10.6192	-4.57393	0.000112092	0.0202214	1.28124
CNTN3	-1.14332	5.75986	-3.57921	0.00144443	0.0449266	-1.04327
SERPINE2	-1.14468	7.49919	-4.03889	0.000447331	0.0336244	0.0207048
LRGUK	-1.14603	4.1796	-2.34424	0.0273012	0.177163	-3.65344
KLHL13	-1.14975	5.78005	-4.00909	0.000482957	0.0345741	-0.0490067
F5	-1.15363	5.40945	-5.13959	2.59e-05	0.0108922	2.61563
CHRDL2	-1.15406	6.18593	-2.43867	0.0221717	0.159445	-3.47385
SLCO4A1	-1.1546	7.43323	-2.32286	0.0286045	0.180803	-3.69351
FER1L4	-1.15672	8.68545	-3.03572	0.00553517	0.084418	-2.25157
AMPD1	-1.16235	7.19849	-2.17635	0.0391695	0.206613	-3.9617
FCRL5	-1.16271	7.77682	-2.59964	0.0154283	0.133447	-3.15818
CCNA1	-1.1676	4.40065	-2.11042	0.0449833	0.222575	-4.07863
GPX2	-1.17508	5.13266	-3.14301	0.00426675	0.0742157	-2.01887
ASPN	-1.17771	10.4534	-3.51587	0.00169402	0.0481803	-1.18742
NNMT	-1.18483	11.6983	-3.58142	0.00143639	0.0449266	-1.03822
PLN	-1.18646	6.35948	-3.23845	0.00337722	0.0659091	-1.80917
CD177	-1.18902	4.99911	-2.88216	0.00799264	0.098952	-2.57852
GEM	-1.19255	10.037	-5.76236	5.24e-06	0.00907443	4.06334
COL3A1	-1.19262	11.0998	-2.59718	0.0155153	0.13383	-3.1631
CAPN13	-1.19751	9.18366	-3.08197	0.0049494	0.0803355	-2.15166
PPAP2C	-1.20586	8.98664	-2.71726	0.0117692	0.117199	-2.92057
C6	-1.21001	7.11503	-2.17519	0.0392656	0.20668	-3.96377
INHBB	-1.21082	9.32105	-3.07449	0.00503999	0.0807906	-2.16787
ADH7	-1.21706	3.66599	-2.22936	0.0349961	0.196723	-3.86597
HSPA4L	-1.22198	5.61961	-3.80349	0.000817715	0.0363932	-0.527552
DOK5	-1.2314	5.6873	-2.8719	0.00818939	0.0997623	-2.60009
ADAMTS1	-1.23527	9.6769	-3.27418	0.00309267	0.063813	-1.73008
SYT8	-1.23646	6.15582	-2.93428	0.00706067	0.0934237	-2.46841
FOSL2	-1.24618	7.74302	-3.91785	0.000610391	0.0345741	-0.26193
FLNC	-1.25536	7.41925	-3.84304	0.000739184	0.0359985	-0.435872
MMP9	-1.26165	9.88182	-2.52992	0.0180729	0.140187	-3.29631
CA3	-1.27401	8.01242	-2.61577	0.0148701	0.131794	-3.12593
EDN2	-1.2767	6.31149	-2.85932	0.00843685	0.1007	-2.62648
STEAP2	-1.28282	9.0538	-5.14504	2.55e-05	0.0108922	2.62843
PSPH	-1.28354	8.39115	-3.05807	0.0052443	0.0825749	-2.20337
VCAM1	-1.28755	8.89077	-3.35807	0.00251263	0.0585415	-1.54316
SGPP2	-1.29166	5.42163	-3.46059	0.00194586	0.0514066	-1.31262
CCL13	-1.29218	9.19387	-3.3329	0.00267455	0.0599244	-1.59941
BBOX1	-1.30408	4.44842	-2.74225	0.0111049	0.113641	-2.86939
SERPINF1	-1.30469	11.9714	-4.16178	0.00032591	0.0290816	0.308933
CCNO	-1.30657	6.72003	-2.28513	0.0310437	0.185968	-3.76365
SPINK1	-1.31116	6.37889	-2.35795	0.0264949	0.174412	-3.62765
TDO2	-1.3134	7.00548	-2.38987	0.0247	0.167514	-3.56719
SPINK5	-1.31427	8.34685	-3.3586	0.00250934	0.0585415	-1.54198
COL14A1	-1.31782	9.49191	-3.31663	0.00278457	0.0610479	-1.63569
THBS1	-1.31867	10.7775	-3.7826	0.000862444	0.0363932	-0.575891
CH25H	-1.32723	9.5775	-3.29953	0.00290492	0.0623866	-1.67376
AZGP1	-1.33097	7.28276	-2.59359	0.0156426	0.134171	-3.17025
GPR110	-1.3314	8.17215	-3.49588	0.00178119	0.0487984	-1.23276
GDF15	-1.34188	11.9106	-3.05958	0.00522517	0.0825749	-2.20011
B3GNT3	-1.34222	7.11973	-3.53385	0.00161919	0.0474234	-1.14657
PROM2	-1.34311	7.31181	-3.71098	0.00103482	0.0386445	-0.741185
SLC4A11	-1.34853	8.18362	-3.86719	0.000694927	0.0356729	-0.379793
MYC	-1.35025	9.74094	-3.45621	0.0019673	0.0515922	-1.32251
CHI3L1	-1.35358	9.77432	-3.29046	0.00297078	0.0629447	-1.69393
DNAH5	-1.36939	4.75509	-2.19161	0.0379248	0.203447	-3.93431
TSPAN1	-1.3711	10.2231	-2.10177	0.0458006	0.223661	-4.09379
CRABP2	-1.3824	6.58358	-4.68808	8.34e-05	0.0186035	1.55108
CTHRC1	-1.38645	9.12504	-2.78223	0.0101149	0.108997	-2.78699
SERPINE1	-1.397	7.53647	-2.31075	0.0293678	0.181437	-3.7161
CTSE	-1.40408	11.2626	-3.24892	0.00329137	0.0653936	-1.78604
CLDN1	-1.40795	9.06137	-5.29149	1.75e-05	0.00920058	2.97159
IVL	-1.40921	4.33606	-2.56043	0.0168675	0.135671	-3.23612
SRD5A2	-1.42857	5.65587	-2.54536	0.0174532	0.138064	-3.2659
IGF1	-1.43411	9.35838	-3.1065	0.00466335	0.0771488	-2.09842
CHST6	-1.4506	7.79752	-3.354	0.00253816	0.0587112	-1.55227
SIX4	-1.45194	6.31275	-3.08621	0.00489881	0.0797194	-2.14248
SPRR1B	-1.46172	4.31315	-2.87813	0.00806934	0.0997061	-2.58699
HPSE2	-1.46195	3.78684	-5.52803	9.52e-06	0.00907443	3.5225
SERPINA3	-1.46362	9.87651	-4.0667	0.00041643	0.032461	0.0858338
HAS2	-1.49544	6.12735	-3.44523	0.00202204	0.0521108	-1.34729
CYP1B1	-1.49582	10.2423	-5.57391	8.47e-06	0.00907443	3.62882
ACTG2	-1.49975	13.0111	-4.28553	0.000236702	0.0257679	0.600199
MACROD2	-1.50187	8.21856	-4.70032	8.07e-05	0.0186035	1.58003
SULF1	-1.502	10.1743	-4.58455	0.000109046	0.0202214	1.30634
TP63	-1.51563	3.66565	-3.92169	0.000604417	0.0345741	-0.252991
EREG	-1.52143	5.97402	-3.34144	0.00261854	0.0592602	-1.58035
FHL2	-1.52588	10.9567	-5.44249	1.19e-05	0.00907443	3.32381
ALDH1A3	-1.53809	9.0622	-5.87889	3.9e-06	0.00907443	4.3302
NR4A3	-1.54919	5.19571	-2.28992	0.0307234	0.185235	-3.75477
SLC38A11	-1.56262	3.92282	-3.19092	0.00379518	0.0704788	-1.91389
IGFL2	-1.56264	4.75657	-2.59621	0.0155495	0.133942	-3.16503
RGS1	-1.56618	10.6159	-3.23787	0.0033821	0.0659091	-1.81047
KRT16	-1.56771	4.83605	-3.98623	0.000512175	0.0345741	-0.102431
NPAS2	-1.57347	6.48681	-5.22754	2.06e-05	0.0100151	2.8219
ST6GALNAC1	-1.58502	8.86049	-3.78163	0.000864579	0.0363932	-0.578135
CSF3	-1.59344	6.0511	-2.3176	0.028934	0.181231	-3.70334
BDKRB1	-1.59709	5.69914	-3.64965	0.00120892	0.0410383	-0.88212
LGSN	-1.62572	5.44504	-2.30346	0.0298359	0.182112	-3.72966
MMP19	-1.62617	8.68875	-3.46592	0.00192007	0.0509662	-1.30057
GLB1L3	-1.62681	3.63465	-3.53436	0.00161711	0.0474234	-1.14541
KRT23	-1.62891	6.66319	-2.57189	0.0164345	0.135432	-3.21341
HP	-1.63176	11.3878	-3.11244	0.00459645	0.0771488	-2.08549
CHIT1	-1.63218	8.33056	-2.07482	0.0484325	0.230273	-4.14074
SLC27A2	-1.65035	7.41034	-3.04783	0.00537575	0.0833967	-2.22548
CDH2	-1.66224	6.14607	-3.66663	0.00115804	0.0406216	-0.843165
APOLD1	-1.66308	9.40002	-3.66928	0.00115028	0.0405748	-0.837073
GCNT3	-1.68254	4.8402	-3.71429	0.00102614	0.0386445	-0.733548
HS6ST2	-1.68523	6.91591	-4.65395	9.11e-05	0.0186035	1.4704
ZNF385D	-1.69825	5.71049	-4.82516	5.84e-05	0.0167639	1.87496
FAM83D	-1.70158	7.63168	-4.08383	0.000398463	0.0318468	0.125971
COL17A1	-1.73302	7.06636	-2.51893	0.0185265	0.142654	-3.31789
SIX1	-1.73657	7.62451	-2.85585	0.00850626	0.101046	-2.63374
KRT13	-1.75262	6.41155	-3.18439	0.00385642	0.0708653	-1.92825
TNS4	-1.75564	7.10158	-3.06132	0.00520327	0.0825464	-2.19636
TRIM29	-1.77985	6.94132	-2.85932	0.0084368	0.1007	-2.62648
SLN	-1.78821	6.6002	-2.94644	0.00685868	0.0921398	-2.44259
FAT2	-1.79464	4.96714	-3.39362	0.0023	0.0558546	-1.46348
HHLA2	-1.80843	4.22726	-3.81516	0.000793717	0.0363155	-0.50051
ATP12A	-1.81615	5.09293	-2.28787	0.0308603	0.185397	-3.75858
SPRR1A	-1.81752	5.10113	-3.72699	0.00099356	0.0382521	-0.70429
BDKRB2	-1.82622	8.50442	-5.46061	1.13e-05	0.00907443	3.36596
LCN2	-1.83259	8.32443	-3.92375	0.000601239	0.0345741	-0.2482
CDH3	-1.84291	9.196	-3.96051	0.000547142	0.0345741	-0.162486
DIO2	-1.86588	7.70404	-5.31229	1.66e-05	0.00920058	3.0202
IL6	-1.8777	8.1945	-2.72098	0.0116679	0.116643	-2.91296
SERPINB4	-1.88822	4.74873	-2.25166	0.0333637	0.192513	-3.82524
SOX2	-1.89733	7.59615	-2.39748	0.024289	0.166155	-3.55271
CCL20	-1.90622	5.9673	-3.4657	0.00192112	0.0509662	-1.30107
PAX9	-1.96189	4.52409	-3.40629	0.00222851	0.0549642	-1.43501
ADAMTS4	-1.96789	8.60549	-3.61407	0.00132275	0.0434992	-0.963615
PLA2G2A	-2.02205	7.53579	-3.15322	0.0041617	0.0731949	-1.99653
PRSS2	-2.04184	5.88654	-2.87449	0.00813917	0.0997623	-2.59463
PTPRZ1	-2.09245	6.20966	-3.39858	0.00227173	0.0555957	-1.45233
CLCA2	-2.15788	4.67514	-2.58991	0.0157743	0.13423	-3.17758
CYP24A1	-2.21602	4.48124	-3.57604	0.001456	0.0450645	-1.05049
AREG	-2.27124	10.5046	-4.69454	8.2e-05	0.0186035	1.56636
SFRP2	-2.28742	9.59666	-3.70745	0.00104412	0.0386445	-0.749297
MMP10	-2.30861	4.55135	-4.40716	0.000172745	0.0222595	0.887163
IL13RA2	-2.31362	7.38325	-4.65284	9.13e-05	0.0186035	1.46778
MUC16	-2.31508	5.42291	-2.55031	0.0172588	0.137765	-3.25613
ALDH3A1	-2.38108	6.10909	-4.57443	0.000111946	0.0202214	1.28243
CXCL1	-2.47379	10.6231	-5.07169	3.08e-05	0.0121707	2.45608
MUC4	-2.48995	8.22998	-3.53745	0.00160459	0.0474234	-1.13839
MUC5B	-2.57265	6.80438	-2.82222	0.00920852	0.104135	-2.70399
MMP7	-2.63214	11.0006	-3.69578	0.00107551	0.0390275	-0.776154
COMP	-2.64648	9.50753	-4.53829	0.000122951	0.0206112	1.19699
CXCL6	-2.64824	5.02581	-3.87122	0.000687801	0.0355965	-0.370429
GREM1	-2.65051	5.06368	-4.12931	0.000354384	0.0298344	0.232678
DSC3	-2.7066	4.58462	-4.40841	0.000172185	0.0222595	0.890121
SERPINB3	-2.71276	5.55668	-2.17063	0.0396454	0.207908	-3.97193
KRT15	-2.81368	9.92273	-3.96708	0.000538001	0.0345741	-0.147166
VTCN1	-2.85027	5.75783	-4.06829	0.00041473	0.032461	0.0895571
SELE	-2.85091	7.14532	-3.67027	0.00114741	0.0405748	-0.834805
GPR87	-2.89364	5.1929	-4.69777	8.13e-05	0.0186035	1.57398
SPP1	-3.42999	9.6074	-4.21355	0.000285121	0.0281528	0.430684
KRT5	-4.18801	7.59681	-4.56195	0.000115633	0.0202807	1.2529
MMP1	-4.541	8.74968	-4.74932	7.11e-05	0.0186035	1.69582

## Sheet: COP vs. NSIP
Genetic Programs Between Steroid-Sensitive and Steroid-Insensitive Interstitial Lung Disease
Yanjiao Lu1, Kun Tang1, Shanshan Wang1, Pengfei Gao2, Zhen Tian1, Meijia Wang1, Jinkun Chen3, Chengfeng Xiao4, Jianping Zhao1, Jungang Xie1
1 Department of Respiratory and Critical Care Medicine, National Clinical Research Center of Respiratory Disease, Tongji Hospital, Tongji Medical College, Huazhong University of Science and Technology, Wuhan 430030, China.
2 Department of Respiratory and Critical Care Medicine, the First Affiliated Hospital of Henan University of Science and Technology, Luoyang, 471003, China.
3 Western University, 1151 Richmond Street, London, Ontario, Canada, N6A 3K7.
4 Department of Biology, Queen's University, Kingston, Ontario Canada, K7L 3N6
Supplemental file2: DEGs of different ILDs
geneNames	logFC	AveExpr	t	P.Value	adj.P.Val	B	|logFC|
SLN	-2.66896	7.17621	-4.6229	9.3e-05	0.0483802	1.41577	2.66896
MMP1	-2.37534	7.29919	-2.69315	0.0122838	0.168684	-2.88417	2.37534
GREM1	-2.32259	4.83606	-4.10399	0.00036214	0.0529999	0.211234	2.32259
SLC6A4	2.30031	6.83905	3.01439	0.0057219	0.131761	-2.22208	2.30031
KRT5	-2.17374	6.24376	-2.12094	0.0437265	0.292634	-3.9577	2.17374
IL13RA2	-2.13804	7.25888	-5.37107	1.31e-05	0.0475426	3.14658	2.13804
COMP	-2.08852	9.1362	-4.30673	0.000213217	0.0513853	0.680776	2.08852
RTKN2	2.04195	9.2974	3.85768	0.000686244	0.0614112	-0.355087	2.04195
HABP2	-2.02752	4.81365	-4.07747	0.000388035	0.0529999	0.15002	2.02752
PLA2G2A	-2.01978	7.5246	-2.87467	0.00800772	0.149124	-2.51441	2.01978
CA4	2.00089	8.49321	4.17119	0.000303911	0.0529999	0.366614	2.00089
MMP7	-1.97139	10.5501	-3.00751	0.00581813	0.132022	-2.23662	1.97139
BDKRB1	-1.86097	5.86633	-2.55955	0.0167128	0.193979	-3.14821	1.86097
SPINK1	-1.85169	6.72603	-2.18685	0.0380427	0.27483	-3.84229	1.85169
VSIG1	-1.83123	6.49677	-2.74527	0.0108755	0.161647	-2.77924	1.83123
GRIA1	1.80595	5.56678	4.61923	9.39e-05	0.0483802	1.40724	1.80595
UPK3B	1.79875	7.99169	4.46857	0.00013949	0.0483802	1.05679	1.79875
CDH3	-1.78888	9.15792	-4.29523	0.000219734	0.0513853	0.654088	1.78888
SFRP2	-1.78342	9.25117	-2.42911	0.0224314	0.214594	-3.39865	1.78342
BTNL9	1.70912	7.09315	3.08968	0.00476341	0.123263	-2.06203	1.70912
SPP1	-1.68937	8.43844	-2.33311	0.0277362	0.235069	-3.57793	1.68937
SELE	-1.68778	6.36605	-2.83699	0.00875906	0.150957	-2.59215	1.68778
SOSTDC1	1.62881	8.31058	2.47622	0.0201849	0.210009	-3.30908	1.62881
STXBP6	1.6261	8.53786	4.4392	0.000150664	0.0483802	0.988512	1.6261
DIO2	-1.61892	7.53849	-3.56003	0.00147191	0.0831005	-1.02984	1.61892
AREG	-1.60407	10.0564	-3.36825	0.00238895	0.0960756	-1.45671	1.60407
RXFP1	1.59573	4.65796	4.0187	0.00045214	0.0549652	0.01452	1.59573
NELL1	-1.58857	5.27194	-2.54371	0.0173268	0.198067	-3.17902	1.58857
DPP6	1.57553	5.92284	3.63251	0.00122373	0.076058	-0.866758	1.57553
SERTM1	1.56029	5.64996	3.29346	0.00288005	0.10218	-1.62109	1.56029
BDKRB2	-1.55045	8.31409	-4.68265	7.95e-05	0.0483802	1.55474	1.55045
MUC5B	-1.53982	6.10948	-2.57247	0.0162272	0.191153	-3.123	1.53982
HHLA2	-1.51928	4.0295	-2.92958	0.00702148	0.141476	-2.40027	1.51928
TMEM100	1.51393	9.83258	2.93754	0.00688843	0.141476	-2.38364	1.51393
COLEC10	1.50409	3.53522	3.84389	0.000711116	0.0623609	-0.386609	1.50409
HS6ST2	-1.4814	6.77296	-4.1429	0.000327197	0.0529999	0.301174	1.4814
MATN3	1.46985	5.91935	3.85868	0.000684482	0.0614112	-0.35281	1.46985
FAM167A	1.46371	6.09362	4.2507	0.000246891	0.0529999	0.550799	1.46371
SGPP2	-1.45629	5.52946	-4.00138	0.000472959	0.0559042	-0.0253705	1.45629
CTSE	-1.43447	11.2765	-3.25827	0.00314363	0.103855	-1.69799	1.43447
VIPR1	1.42512	9.0446	2.78699	0.0098592	0.155349	-2.69453	1.42512
CRABP2	-1.4146	6.60204	-4.57569	0.000105285	0.0483802	1.30595	1.4146
KLRF1	1.407	5.89479	3.35714	0.00245638	0.0969349	-1.4812	1.407
SFRP5	-1.39816	5.60643	-2.50369	0.0189726	0.205066	-3.25639	1.39816
NPR3	1.39398	9.42439	3.45484	0.00192129	0.0921078	-1.26486	1.39398
ZNF385D	-1.39288	5.50271	-3.46083	0.00189248	0.0921078	-1.25154	1.39288
CXCL1	-1.39122	9.89615	-2.65157	0.0135285	0.174681	-2.96714	1.39122
GPM6A	1.38823	7.64204	4.54536	0.000114015	0.0483802	1.23541	1.38823
SGCG	1.38304	6.38092	3.33406	0.00260248	0.0983954	-1.53201	1.38304
SH2D1B	1.38164	5.82665	3.38868	0.00226954	0.0948764	-1.41158	1.38164
CCL18	-1.37187	14.2995	-4.08039	0.000385101	0.0529999	0.156747	1.37187
IGF1	-1.36908	9.31333	-2.87139	0.00807065	0.149124	-2.5212	1.36908
CCL13	-1.36631	9.23673	-3.73745	0.000935334	0.0689268	-0.629155	1.36631
ALDH3A1	-1.36182	5.42853	-2.86867	0.00812321	0.149124	-2.52683	1.36182
RNF182	1.36107	7.45643	4.61872	9.4e-05	0.0483802	1.40605	1.36107
GCNT3	-1.35547	4.61178	-4.85976	4.99e-05	0.0483802	1.96632	1.35547
KRT15	-1.34631	8.93605	-2.09662	0.0460094	0.29918	-3.9997	1.34631
HPGD	1.34007	8.95945	2.97909	0.00623228	0.136161	-2.29653	1.34007
MUC4	-1.33147	7.44606	-2.13738	0.042242	0.288038	-3.92914	1.33147
TDO2	-1.33053	7.01092	-3.22815	0.0033876	0.106946	-1.76358	1.33053
CCL20	-1.32719	5.57881	-2.55978	0.0167041	0.193979	-3.14776	1.32719
DSC3	-1.31245	3.64956	-2.19556	0.0373433	0.271956	-3.82686	1.31245
CTSG	-1.30529	9.16538	-3.1471	0.00413788	0.117687	-1.9389	1.30529
DMBT1	-1.29419	13.1079	-4.26203	0.000239681	0.0529999	0.577073	1.29419
BTNL8	1.2844	6.0425	2.46402	0.0207459	0.211691	-3.33238	1.2844
GDF15	-1.28285	11.8687	-3.62171	0.00125794	0.076058	-0.89112	1.28285
FGFBP2	1.27931	6.31112	3.13184	0.00429596	0.120554	-1.97171	1.27931
GPIHBP1	1.26657	11.0355	3.18312	0.00378654	0.111542	-1.86119	1.26657
SLC5A9	1.26243	5.42447	2.30573	0.0294475	0.240656	-3.62826	1.26243
STK32A	-1.25852	5.12802	-4.45394	0.00014495	0.0483802	1.02277	1.25852
FOS	1.25102	11.9853	2.20941	0.0362551	0.267911	-3.80223	1.25102
AGER	1.24723	13.3698	3.67661	0.00109326	0.0712697	-0.767116	1.24723
PTPRB	1.24495	9.89858	4.11912	0.000348132	0.0529999	0.2462	1.24495
CCL11	-1.2422	6.70815	-3.0987	0.00465946	0.122912	-2.04275	1.2422
SEMA6A	1.24015	6.7713	4.23305	0.000258554	0.0529999	0.509886	1.24015
SSTR1	1.23629	7.0912	3.18188	0.00379814	0.111542	-1.86387	1.23629
ALDH1A3	-1.23378	8.85684	-2.86738	0.00814822	0.149124	-2.5295	1.23378
LGSN	-1.23321	5.17563	-2.95836	0.00655181	0.138819	-2.34005	1.23321
IGFL2	-1.22403	4.51749	-2.68527	0.0125112	0.168684	-2.89995	1.22403
KRT13	-1.21195	6.0435	-2.33181	0.0278156	0.235111	-3.58034	1.21195
FLJ34503	1.20506	5.09726	2.95418	0.00661812	0.138827	-2.34882	1.20506
CXCL6	-1.2044	4.05096	-2.83751	0.00874825	0.150957	-2.59108	1.2044
BDNF	1.19401	4.03924	3.44451	0.00197205	0.0928787	-1.28784	1.19401
CDO1	1.18791	8.32424	4.40386	0.000165299	0.0483802	0.906371	1.18791
TNFSF10	1.1862	11.2188	3.58178	0.00139269	0.08099	-0.981	1.1862
MZB1	-1.17838	9.98006	-2.8932	0.00766119	0.14703	-2.47602	1.17838
TNFRSF9	-1.17638	5.13178	-3.72265	0.000971569	0.0689268	-0.662774	1.17638
ADAM23	-1.17212	6.26439	-5.16182	2.26e-05	0.0475426	2.66549	1.17212
LRRN3	1.17196	8.56762	3.17947	0.00382076	0.111686	-1.86907	1.17196
GJB2	-1.1692	5.55525	-3.21019	0.00354156	0.108967	-1.80256	1.1692
AMPD1	-1.1664	7.19955	-3.07381	0.00495165	0.126067	-2.0959	1.1664
CYP1B1	-1.16635	10.026	-3.20247	0.00360985	0.10997	-1.81931	1.16635
HKDC1	-1.16232	7.41859	-3.64029	0.00119964	0.0757455	-0.849195	1.16232
CYP3A5	1.15855	8.20863	3.27816	0.00299191	0.10218	-1.65456	1.15855
GPR110	-1.15372	8.05048	-3.10992	0.00453319	0.122319	-2.01873	1.15372
ARHGEF26	1.15183	10.4109	5.26312	1.73e-05	0.0475426	2.8988	1.15183
AFF2	1.1404	4.7014	3.70848	0.00100752	0.069195	-0.694907	1.1404
LIFR	1.13729	9.59674	3.55945	0.00147407	0.0831005	-1.03114	1.13729
MACROD2	-1.13697	7.97375	-3.42168	0.00208881	0.0928787	-1.33851	1.13697
ERAP2	1.13432	9.62633	2.48277	0.0198895	0.207918	-3.29655	1.13432
COL3A1	-1.12552	11.0523	-2.8763	0.00797671	0.149009	-2.51104	1.12552
HAS2	-1.12476	5.87715	-2.75935	0.0105221	0.158922	-2.75073	1.12476
SLC1A1	1.11849	9.39376	3.24035	0.00328662	0.105876	-1.73703	1.11849
CDH13	1.11847	8.71477	3.11083	0.00452317	0.122319	-2.01679	1.11847
P4HA3	-1.1177	5.96672	-3.09321	0.00472247	0.122912	-2.05449	1.1177
LINC00312	1.1087	8.46534	3.76469	0.000872096	0.0679804	-0.567223	1.1087
AZGP1	-1.10818	7.13809	-2.91031	0.0073537	0.145652	-2.44045	1.10818
SLC14A1	1.10325	5.5	2.11269	0.0444896	0.295692	-3.97199	1.10325
NPAS2	-1.10174	6.17093	-3.61957	0.00126482	0.076058	-0.895942	1.10174
CYP26B1	1.09912	4.65723	2.73604	0.0111134	0.163278	-2.79791	1.09912
HEY1	1.09834	9.84759	2.76656	0.0103452	0.157777	-2.7361	1.09834
DISP1	1.09647	9.44254	3.76514	0.000871095	0.0679804	-0.566207	1.09647
HIF3A	1.08651	5.21551	3.0535	0.00520305	0.129339	-2.13915	1.08651
COL17A1	-1.0848	6.62117	-2.21151	0.0360927	0.267911	-3.79849	1.0848
ST6GALNAC5	1.07658	7.69405	3.73946	0.000930536	0.0689268	-0.624605	1.07658
CDH2	-1.07432	5.75179	-2.96964	0.00637605	0.137194	-2.31639	1.07432
KLRD1	1.06933	5.63967	3.03351	0.00546234	0.130641	-2.18159	1.06933
NCKAP5	1.067	7.99415	3.25698	0.00315375	0.103855	-1.70081	1.067
CRYM	-1.06694	9.72156	-4.03564	0.000432665	0.0547363	0.0535369	1.06694
CXCL5	-1.06621	10.3723	-2.89584	0.00761288	0.146996	-2.47053	1.06621
KIAA1462	1.06558	11.0369	2.808	0.00938185	0.153862	-2.65161	1.06558
LAMC3	1.06339	9.52463	4.10229	0.00036375	0.0529999	0.207303	1.06339
PLAC8	1.06334	9.86513	3.46868	0.00185533	0.0921078	-1.23407	1.06334
CX3CR1	1.05997	9.6231	3.2364	0.003319	0.106253	-1.74563	1.05997
PAX9	-1.05861	3.91333	-2.26417	0.0322277	0.250362	-3.7039	1.05861
CCBE1	1.05451	7.05954	3.42712	0.00206043	0.0928787	-1.32646	1.05451
TTR	-1.05274	4.47829	-2.0937	0.0462901	0.300386	-4.00471	1.05274
SLC7A5	-1.05225	7.26805	-2.85134	0.00846531	0.150329	-2.5626	1.05225
CD79A	-1.04772	9.68111	-2.95535	0.00659955	0.138827	-2.34637	1.04772
ACVRL1	1.04757	11.3882	3.896	0.000621536	0.0614112	-0.267382	1.04757
ANXA3	1.04467	11.0152	3.42482	0.0020724	0.0928787	-1.33156	1.04467
FCRL5	-1.04364	7.68949	-2.17226	0.0392403	0.278091	-3.86804	1.04364
PER3	1.0431	8.43688	2.78981	0.00979386	0.155349	-2.68878	1.0431
KLF4	1.03849	9.19051	2.8045	0.00945985	0.153942	-2.65877	1.03849
LIF	-1.03691	7.34481	-2.63153	0.0141693	0.177486	-3.00686	1.03691
KRT8	-1.03382	8.35261	-3.81904	0.000758202	0.0638305	-0.443368	1.03382
EDNRB	1.03088	7.9507	3.03893	0.00539082	0.130235	-2.17009	1.03088
P2RY1	1.02763	7.08723	4.29916	0.000217485	0.0513853	0.663208	1.02763
ZBTB16	1.02691	9.72453	2.39493	0.0242031	0.220683	-3.46299	1.02691
RALGPS2	-1.02525	4.64616	-4.31691	0.000207609	0.0513853	0.704399	1.02525
FLNC	-1.01981	7.26077	-3.76607	0.000869011	0.0679804	-0.564087	1.01981
COL15A1	-1.01481	8.65427	-3.07107	0.00498487	0.126403	-2.10174	1.01481
CYP4B1	1.014	11.8801	3.29004	0.00290471	0.10218	-1.62858	1.014
CCL22	-1.01381	3.48137	-3.47799	0.00181221	0.0920482	-1.21333	1.01381
COL14A1	-1.01224	9.28362	-3.28311	0.00295529	0.10218	-1.64374	1.01224
PROM2	-1.01217	7.08815	-3.12408	0.00437856	0.120726	-1.98838	1.01217
ELF5	-1.00306	7.28728	-2.52465	0.0180933	0.201393	-3.21595	1.00306
MMP10	-1.00252	3.66882	-2.10419	0.0452873	0.29716	-3.98666	1.00252

## Sheet: IPF vs. NSIP
Genetic Programs Between Steroid-Sensitive and Steroid-Insensitive Interstitial Lung Disease
Yanjiao Lu1, Kun Tang1, Shanshan Wang1, Pengfei Gao2, Zhen Tian1, Meijia Wang1, Jinkun Chen3, Chengfeng Xiao4, Jianping Zhao1, Jungang Xie1
1 Department of Respiratory and Critical Care Medicine, National Clinical Research Center of Respiratory Disease, Tongji Hospital, Tongji Medical College, Huazhong University of Science and Technology, Wuhan 430030, China.
2 Department of Respiratory and Critical Care Medicine, the First Affiliated Hospital of Henan University of Science and Technology, Luoyang, 471003, China.
3 Western University, 1151 Richmond Street, London, Ontario, Canada, N6A 3K7.
4 Department of Biology, Queen's University, Kingston, Ontario Canada, K7L 3N6
Supplemental file2: DEGs of different ILDs
geneNames	logFC	AveExpr	t	P.Value	adj.P.Val	B	|logFC|
MSMB	2.75865	6.25204	2.74863	0.00957275	0.214438	-2.66785	2.75865
ZBBX	2.33592	6.40311	2.47583	0.0185196	0.26117	-3.22202	2.33592
MMP1	2.17337	9.17766	2.4134	0.0214347	0.270878	-3.34352	2.17337
KRT5	2.02754	7.98211	2.1318	0.0404521	0.301677	-3.86446	2.02754
SERPINB3	2.02209	5.4516	2.05096	0.0481675	0.316067	-4.00527	2.02209
VTCN1	1.7736	5.82024	2.83153	0.00778353	0.203354	-2.4925	1.7736
SPP1	1.75373	9.87843	2.70715	0.0106055	0.218468	-2.75442	1.75373
PTPRZ1	1.70257	6.05946	3.29181	0.00235353	0.140281	-1.46832	1.70257
CYP24A1	1.68622	4.37718	3.33242	0.00211051	0.139353	-1.37431	1.68622
SPAG6	1.65385	5.87855	2.23526	0.032187	0.295684	-3.67843	1.65385
TEKT1	1.58719	5.24658	2.23596	0.0321363	0.295684	-3.67714	1.58719
CLCA2	1.58334	4.60577	2.39899	0.0221644	0.272064	-3.37127	1.58334
RGS1	1.57404	10.355	3.96367	0.000366528	0.0786658	0.144381	1.57404
GPR87	1.53428	5.39207	2.42352	0.0209354	0.270878	-3.32396	1.53428
ARMC3	1.53313	6.79752	2.34435	0.0251411	0.278737	-3.47546	1.53313
IL1RL1	1.50871	6.57142	2.99113	0.00518585	0.174167	-2.14658	1.50871
CAPSL	1.4977	7.0174	2.32944	0.0260139	0.279362	-3.5036	1.4977
KRT15	1.47802	10.1238	2.2241	0.0329994	0.295684	-3.6988	1.47802
CXCL6	1.45887	5.18186	2.72384	0.0101782	0.218166	-2.7197	1.45887
CHST9	1.43933	5.53711	2.10862	0.0425444	0.306333	-3.90526	1.43933
WDR96	1.43928	7.56985	2.31672	0.0267795	0.284117	-3.5275	1.43928
C11orf88	1.40156	6.81959	2.0915	0.0441502	0.310708	-3.93517	1.40156
DSC3	1.39992	4.787	2.36147	0.0241714	0.276984	-3.44298	1.39992
SERPINB4	1.38928	4.68693	2.07225	0.0460192	0.311765	-3.96858	1.38928
EFCAB1	1.37909	7.78641	2.14109	0.0396399	0.300399	-3.84803	1.37909
ENKUR	1.37832	5.03697	2.14462	0.0393348	0.299655	-3.84176	1.37832
MUC16	1.37499	5.50557	2.04929	0.0483401	0.316289	-4.00814	1.37499
C1orf87	1.36511	6.26186	2.2067	0.0343027	0.295684	-3.73042	1.36511
MORN5	1.34916	6.23077	2.06043	0.0472012	0.314499	-3.98899	1.34916
ADAMTS1	1.34521	9.41554	3.92324	0.000411145	0.0786658	0.0443887	1.34521
FAM154B	1.33941	6.05796	2.16971	0.037227	0.296895	-3.79704	1.33941
SPAG17	1.33903	6.15181	2.25162	0.0310278	0.295684	-3.64841	1.33903
DNAH9	1.33014	6.79855	2.16207	0.0378581	0.296895	-3.8107	1.33014
DNAI1	1.32632	5.87983	2.17673	0.0366555	0.296895	-3.78446	1.32632
RSPH1	1.32176	9.65499	2.16433	0.0376707	0.296895	-3.80667	1.32176
MMP10	1.32005	4.66302	2.84751	0.00747681	0.203354	-2.45835	1.32005
NR4A2	1.30259	7.43098	2.6562	0.0120156	0.226964	-2.85966	1.30259
FABP6	1.28457	7.3312	2.34428	0.025145	0.278737	-3.47559	1.28457
FAM81B	1.27232	7.50752	2.44963	0.0196958	0.266865	-3.27326	1.27232
WDR66	1.2515	6.92247	2.47209	0.0186833	0.26117	-3.22935	1.2515
C1orf168	1.2514	5.33575	3.394	0.00178737	0.135969	-1.23081	1.2514
FAM83D	1.25066	7.57638	3.16915	0.00326055	0.155978	-1.74891	1.25066
WDR38	1.24409	6.1143	2.336	0.0256262	0.278737	-3.49123	1.24409
KRT23	1.2417	6.58698	2.46701	0.0189081	0.262113	-3.23931	1.2417
AKAP14	1.23047	5.37295	2.05805	0.0474424	0.314655	-3.99308	1.23047
CCDC11	1.22317	6.50158	2.20367	0.0345339	0.295684	-3.7359	1.22317
PSCA	1.21373	5.91726	2.13037	0.040579	0.301677	-3.867	1.21373
C6orf165	1.21172	5.93884	2.36032	0.0242357	0.277218	-3.44518	1.21172
DNAH7	1.20976	6.83276	2.66354	0.0118023	0.224554	-2.84458	1.20976
ARMC4	1.20154	6.70851	2.26345	0.0302136	0.294161	-3.62662	1.20154
ATF3	1.17797	7.40495	2.94665	0.00581297	0.189191	-2.24405	1.17797
FOS	1.17724	12.1569	2.20371	0.0345313	0.295684	-3.73584	1.17724
DUSP1	1.16853	12.5751	3.41982	0.00166647	0.133488	-1.17028	1.16853
MMP19	1.1659	8.65073	3.27545	0.0024588	0.141135	-1.50603	1.1659
VWA3B	1.14481	4.18828	2.11228	0.0422074	0.305523	-3.89883	1.14481
SPATA17	1.14282	5.4659	2.51724	0.0167908	0.254849	-3.14028	1.14282
TSGA10	1.13413	6.36877	3.33795	0.00207936	0.139353	-1.36148	1.13413
WDR63	1.1337	6.58011	2.68046	0.0113238	0.222737	-2.80971	1.1337
C1orf192	1.12463	4.32492	2.05935	0.0473114	0.314655	-3.99086	1.12463
CCDC113	1.11213	6.38417	2.61332	0.013335	0.233881	-2.94727	1.11213
C11orf70	1.11177	6.60959	2.77221	0.0090281	0.214299	-2.61828	1.11177
FMO3	1.11057	9.11697	5.31939	6.91e-06	0.0218236	3.59943	1.11057
KCNJ16	1.1087	6.07433	2.38354	0.0229717	0.272064	-3.40089	1.1087
CYR61	1.09747	12.6822	3.66174	0.0008571	0.108235	-0.594205	1.09747
FAM3D	1.09653	7.70393	3.16978	0.00325519	0.155978	-1.74749	1.09653
DYNLRB2	1.09023	7.57029	2.12883	0.040715	0.301677	-3.86971	1.09023
CXCL1	1.08697	10.9034	2.22386	0.0330167	0.295684	-3.69923	1.08697
EGR1	1.07766	12.1102	3.19773	0.00302344	0.151508	-1.684	1.07766
SLCO4A1	1.07691	7.28182	2.91782	0.00625688	0.195574	-2.30679	1.07691
CD69	1.07353	8.80939	4.07556	0.0002663	0.0752047	0.422588	1.07353
ZBTB16	1.07225	9.91835	2.61532	0.0132708	0.233404	-2.94322	1.07225
AGBL2	1.06877	7.23029	2.23429	0.0322567	0.295684	-3.6802	1.06877
NOX4	1.06251	6.27676	4.95832	2.02e-05	0.0424913	2.66935	1.06251
RGS22	1.05329	7.32245	3.60386	0.00100631	0.114664	-0.733456	1.05329
IVL	1.04628	4.28434	2.26732	0.0299514	0.294161	-3.61948	1.04628
FHL2	1.04406	10.9446	3.60006	0.00101692	0.114664	-0.742556	1.04406
SOCS3	1.02859	10.7601	2.23334	0.0323253	0.295684	-3.68193	1.02859
ALDH3A1	1.02186	6.3934	2.23371	0.0322985	0.295684	-3.68125	1.02186
C6	1.01233	7.01097	2.20231	0.0346383	0.295684	-3.73836	1.01233
SRD5A2	1.00814	5.62815	2.10407	0.042966	0.306886	-3.91323	1.00814
PTPRT	1.00798	4.80351	2.05387	0.0478691	0.315979	-4.00028	1.00798
SPRR1A	1.00711	5.20872	2.8174	0.00806446	0.203354	-2.52259	1.00711
CHST6	1.0066	7.77778	2.88372	0.00682303	0.196722	-2.38055	1.0066
BMP3	-1.02301	5.86573	-3.94025	0.000391764	0.0786658	0.0864192	1.02301
SCN1A	-1.02721	4.53634	-3.31351	0.00222056	0.140281	-1.41817	1.02721
GPA33	-1.03231	7.74109	-2.5294	0.0163118	0.253331	-3.11611	1.03231
PLA2G1B	-1.05043	8.92231	-3.26194	0.00254911	0.141711	-1.53711	1.05043
MSLN	-1.09215	8.93007	-2.64238	0.0124272	0.228098	-2.88801	1.09215
SCTR	-1.09427	7.3853	-4.40819	0.000101799	0.0722432	1.26065	1.09427
SLC46A2	-1.20938	7.21676	-4.19173	0.000190692	0.0752047	0.713582	1.20938
TIMD4	-1.24425	5.99195	-2.41939	0.0211378	0.270878	-3.33195	1.24425
