# Supplementary material for: Genetic Programs Between Steroid-Sensitive and Steroid-Insensitive Interstitial Lung Disease
Source: Inflammation. 2023 Aug 10;46(6):2120–31. doi: 10.1007/s10753-023-01866-7 (PMC10673734; doi:10.1007/s10753-023-01866-7)
Supplement: Supplementary file 5 — Supplementary file 3 (XLSX 215 KB) [file 10753_2023_1866_MOESM5_ESM.xlsx]

## Sheet: GO-COP vs. CTRL
Genetic Programs Between Steroid-Sensitive and Steroid-Insensitive Interstitial Lung Disease
Yanjiao Lu1, Kun Tang1, Shanshan Wang1, Pengfei Gao2, Zhen Tian1, Meijia Wang1, Jinkun Chen3, Chengfeng Xiao4, Jianping Zhao1, Jungang Xie1
1 Department of Respiratory and Critical Care Medicine, National Clinical Research Center of Respiratory Disease, Tongji Hospital, Tongji Medical College, Huazhong University of Science and Technology, Wuhan 430030, China.
2 Department of Respiratory and Critical Care Medicine, the First Affiliated Hospital of Henan University of Science and Technology, Luoyang, 471003, China.
3 Western University, 1151 Richmond Street, London, Ontario, Canada, N6A 3K7.
4 Department of Biology, Queen's University, Kingston, Ontario Canada, K7L 3N6
Supplemental file3: GO functional analysis of DEGs in ILDs
Category	Term	Count	%	PValue	Genes	List Total	Pop Hits	Pop Total	Fold Enrichment	Bonferroni	Benjamini	FDR	Goid	Description	Class	Counts
GOTERM_BP_DIRECT	GO:0006954~inflammatory response	22	17.3228	5.46e-13	CXCL1, IL6, CCL2, IL18RAP, ELF3, CXCL2, FPR1, CXCR1, BDKRB1, CXCL6, FPR2, BDKRB2, S100A12, PROK2, CCL20, CXCR4, KRT16, SERPINA3, THBS1, PTX3, TNFAIP3, SELE	125	379	16792	7.79787	6.07e-10	6.07e-10	8.74e-10	GO:0006954	inflammatory response	BP	22
GOTERM_BP_DIRECT	GO:0006935~chemotaxis	11	8.66142	2.29e-08	CXCL1, PROK2, CCL2, CCL20, CXCR4, CXCL2, FPR1, CXCR1, CXCL6, FPR2, FOSL1	125	122	16792	12.1123	2.55e-05	1.28e-05	3.67e-05	GO:0006935	chemotaxis	BP	11
GOTERM_BP_DIRECT	GO:0009612~response to mechanical stimulus	8	6.29921	2.51e-07	CCL2, BDKRB1, BDKRB2, FOSB, THBS1, PSPH, FOSL1, JUNB	125	59	16792	18.2151	0.000279	9.29e-05	0.000401	GO:0009612	response to mechanical stimulus	BP	8
GOTERM_BP_DIRECT	GO:0060326~cell chemotaxis	8	6.29921	4.93e-07	CXCL1, CCL2, CCL20, CXCL2, FPR1, HBEGF, CXCL6, FPR2	125	65	16792	16.5337	0.000548	0.000137	0.000789	GO:0060326	cell chemotaxis	BP	8
GOTERM_BP_DIRECT	GO:0006955~immune response	16	12.5984	5e-07	CXCL1, IL1R2, GPR183, IL18R1, IL6, CCL2, IL18RAP, IL1RL1, CXCL2, CXCL6, LIF, OSM, RGS1, CCL20, THBS1, NFIL3	125	421	16792	5.10541	0.000556	0.000111	0.000801	GO:0006955	immune response	BP	16
GOTERM_BP_DIRECT	GO:0008284~positive regulation of cell proliferation	16	12.5984	1.78e-06	IL6, EDN2, CHP2, LIF, OSM, PROK2, ATF3, EREG, ADM, HBEGF, HAS2, AREG, THBS1, FGFBP1, MYC, FOSL1	125	466	16792	4.61239	0.00197909	0.00033	0.00285054	GO:0008284	positive regulation of cell proliferation	BP	16
GOTERM_BP_DIRECT	GO:0036120~cellular response to platelet-derived growth factor stimulus	5	3.93701	8e-06	CCL2, HAS1, HAS2, ERRFI1, MYC	125	18	16792	37.3156	0.00886501	0.00127127	0.0128121	GO:0036120	cellular response to platelet-derived growth factor stimulus	BP	5
GOTERM_BP_DIRECT	GO:0070098~chemokine-mediated signaling pathway	7	5.51181	1.39e-05	CXCL1, CCL2, CCL20, CXCR4, CXCL2, CXCR1, CXCL6	125	71	16792	13.2444	0.015344	0.001931	0.0222475	GO:0070098	chemokine-mediated signaling pathway	BP	7
GOTERM_BP_DIRECT	GO:0051591~response to cAMP	6	4.72441	2.18e-05	CREM, MMP19, AREG, FOSB, FOSL1, JUNB	125	46	16792	17.5221	0.0239533	0.00269024	0.0348804	GO:0051591	response to cAMP	BP	6
GOTERM_BP_DIRECT	GO:0045944~positive regulation of transcription from RNA polymerase II promoter	21	16.5354	3.23e-05	IL6, FOSL2, ELF3, CREM, CHP2, NR4A2, NFKBIA, NCOA7, ANKRD1, FOSB, NR4A3, JUNB, LIF, OSM, ATF3, PAX9, CSRNP1, SERPINE1, FOSL1, MYC, KLF4	125	981	16792	2.87569	0.0353444	0.00359195	0.0517651	GO:0045944	positive regulation of transcription from RNA polymerase II promoter	BP	21
GOTERM_BP_DIRECT	GO:0007204~positive regulation of cytosolic calcium ion concentration	8	6.29921	6.1e-05	PROK2, ADM, CXCR4, EDN2, FPR1, BDKRB1, FPR2, BDKRB2	125	134	16792	8.02006	0.0656888	0.00615784	0.097721	GO:0007204	positive regulation of cytosolic calcium ion concentration	BP	8
GOTERM_BP_DIRECT	GO:0048661~positive regulation of smooth muscle cell proliferation	6	4.72441	7.99e-05	IL6, EREG, HBEGF, NR4A3, THBS1, MYC	125	60	16792	13.4336	0.085114	0.00738558	0.127919	GO:0048661	positive regulation of smooth muscle cell proliferation	BP	6
GOTERM_BP_DIRECT	GO:0071356~cellular response to tumor necrosis factor	7	5.51181	0.000164	ZFP36, IL6, CCL2, CCL20, HAS2, ANKRD1, THBS1	125	110	16792	8.54865	0.167233	0.0139784	0.262979	GO:0071356	cellular response to tumor necrosis factor	BP	7
GOTERM_BP_DIRECT	GO:0008285~negative regulation of cell proliferation	12	9.44882	0.00017	LIF, OSM, CXCL1, AZGP1, CDKN1A, IL6, ADM, EREG, ADAMTS1, FGFBP1, FOSL1, KLF4	125	396	16792	4.07079	0.172563	0.0134391	0.272194	GO:0008285	negative regulation of cell proliferation	BP	12
GOTERM_BP_DIRECT	GO:0071347~cellular response to interleukin-1	6	4.72441	0.000179	IL6, CCL2, CCL20, HAS2, ANKRD1, MYC	125	71	16792	11.3523	0.180281	0.0131654	0.28564	GO:0071347	cellular response to interleukin-1	BP	6
GOTERM_BP_DIRECT	GO:0071222~cellular response to lipopolysaccharide	7	5.51181	0.00019	ZFP36, IL6, CCL2, CCL20, SERPINE1, ANKRD1, TNFAIP3	125	113	16792	8.3217	0.191059	0.0131644	0.304629	GO:0071222	cellular response to lipopolysaccharide	BP	7
GOTERM_BP_DIRECT	GO:0031100~organ regeneration	5	3.93701	0.000395	CDKN1A, CCL2, ADM, NR4A3, NNMT	125	47	16792	14.2911	0.355964	0.0255503	0.631127	GO:0031100	organ regeneration	BP	5
GOTERM_BP_DIRECT	GO:0019221~cytokine-mediated signaling pathway	7	5.51181	0.000423	IL1R2, IL6, CCL2, SOCS2, EREG, SOCS3, EDN2	125	131	16792	7.17826	0.375601	0.0258254	0.675394	GO:0019221	cytokine-mediated signaling pathway	BP	7
GOTERM_BP_DIRECT	GO:0007186~G-protein coupled receptor signaling pathway	17	13.3858	0.000949	CXCL1, GPR183, CCL2, CXCL2, AKAP12, FPR1, CXCR1, CXCL6, FPR2, BDKRB2, RGS16, PROK2, RGS1, CCL20, CXCR4, AREG, RASD1	125	899	16792	2.54028	0.652379	0.0540947	1.50893	GO:0007186	G-protein coupled receptor signaling pathway	BP	17
GOTERM_BP_DIRECT	GO:0051549~positive regulation of keratinocyte migration	3	2.3622	0.00110875	MMP9, HBEGF, HAS2	125	7	16792	57.5726	0.709086	0.0598692	1.76099	GO:0051549	positive regulation of keratinocyte migration	BP	3
GOTERM_BP_DIRECT	GO:0071549~cellular response to dexamethasone stimulus	4	3.14961	0.00124816	IL6, CCL2, ERRFI1, DDIT4	125	29	16792	18.5291	0.750941	0.0640504	1.98033	GO:0071549	cellular response to dexamethasone stimulus	BP	4
GOTERM_BP_DIRECT	GO:0032496~response to lipopolysaccharide	7	5.51181	0.00136947	CXCL1, ADM, CXCL2, BDKRB1, CXCL6, SELE, JUNB	125	164	16792	5.73385	0.782437	0.0669816	2.17084	GO:0032496	response to lipopolysaccharide	BP	7
GOTERM_BP_DIRECT	GO:0060325~face morphogenesis	4	3.14961	0.00137941	PAX9, CRISPLD2, CSRNP1, TIPARP	125	30	16792	17.9115	0.784833	0.0646154	2.18642	GO:0060325	face morphogenesis	BP	4
GOTERM_BP_DIRECT	GO:0035690~cellular response to drug	5	3.93701	0.00169091	CCL2, CD69, MT2A, ANKRD1, MYC	125	69	16792	9.73449	0.847955	0.0754817	2.67393	GO:0035690	cellular response to drug	BP	5
GOTERM_BP_DIRECT	GO:0001666~response to hypoxia	7	5.51181	0.00174524	CCL2, ADM, CXCR4, APOLD1, NR4A2, THBS1, DDIT4	125	172	16792	5.46716	0.856891	0.0748191	2.75872	GO:0001666	response to hypoxia	BP	7
GOTERM_BP_DIRECT	GO:0046888~negative regulation of hormone secretion	3	2.3622	0.00234165	LIF, OSM, IL6	125	10	16792	40.3008	0.926415	0.0954867	3.685	GO:0046888	negative regulation of hormone secretion	BP	3
GOTERM_BP_DIRECT	GO:0042517~positive regulation of tyrosine phosphorylation of Stat3 protein	4	3.14961	0.00274573	LIF, OSM, IL6, SOCS3	125	38	16792	14.1406	0.953122	0.107154	4.30786	GO:0042517	positive regulation of tyrosine phosphorylation of Stat3 protein	BP	4
GOTERM_BP_DIRECT	GO:0032570~response to progesterone	4	3.14961	0.00295865	CCL2, FOSB, THBS1, FOSL1	125	39	16792	13.7781	0.963038	0.111109	4.63453	GO:0032570	response to progesterone	BP	4
GOTERM_BP_DIRECT	GO:0007346~regulation of mitotic cell cycle	4	3.14961	0.00318145	CDKN1A, RPRM, SIK1, MYC	125	40	16792	13.4336	0.971177	0.115114	4.97526	GO:0007346	regulation of mitotic cell cycle	BP	4
GOTERM_BP_DIRECT	GO:0060707~trophoblast giant cell differentiation	3	2.3622	0.00340139	LIF, SOCS3, SNAI1	125	12	16792	33.584	0.977454	0.118744	5.31049	GO:0060707	trophoblast giant cell differentiation	BP	3
GOTERM_BP_DIRECT	GO:0002548~monocyte chemotaxis	4	3.14961	0.00365729	IL6, CCL2, CCL20, S100A12	125	42	16792	12.7939	0.983059	0.123264	5.69913	GO:0002548	monocyte chemotaxis	BP	4
GOTERM_BP_DIRECT	GO:0001878~response to yeast	3	2.3622	0.00400046	IL6, ADM, PTX3	125	13	16792	31.0006	0.988454	0.130138	6.21797	GO:0001878	response to yeast	BP	3
GOTERM_BP_DIRECT	GO:0032870~cellular response to hormone stimulus	4	3.14961	0.00444867	SOCS2, FOSB, SIK1, JUNB	125	45	16792	11.941	0.993004	0.139616	6.89158	GO:0032870	cellular response to hormone stimulus	BP	4
GOTERM_BP_DIRECT	GO:0006807~nitrogen compound metabolic process	3	2.3622	0.00464474	TIPARP, VNN2, VNN3	125	14	16792	28.7863	0.994381	0.141356	7.18481	GO:0006807	nitrogen compound metabolic process	BP	3
GOTERM_BP_DIRECT	GO:0002407~dendritic cell chemotaxis	3	2.3622	0.00684194	GPR183, CXCR4, CXCR1	125	17	16792	23.7064	0.99952	0.196133	10.4123	GO:0002407	dendritic cell chemotaxis	BP	3
GOTERM_BP_DIRECT	GO:0042493~response to drug	8	6.29921	0.00739714	CDKN1A, IL6, FOSB, THBS1, FOSL1, MYC, JUNB, NNMT	125	304	16792	3.53516	0.999742	0.205105	11.211	GO:0042493	response to drug	BP	8
GOTERM_BP_DIRECT	GO:0048146~positive regulation of fibroblast proliferation	4	3.14961	0.00741146	CDKN1A, FOSL2, EREG, MYC	125	54	16792	9.95081	0.999746	0.200505	11.2315	GO:0048146	positive regulation of fibroblast proliferation	BP	4
GOTERM_BP_DIRECT	GO:0002690~positive regulation of leukocyte chemotaxis	3	2.3622	0.00766021	IL6, EDN2, CXCL6	125	18	16792	22.3893	0.999808	0.201665	11.5871	GO:0002690	positive regulation of leukocyte chemotaxis	BP	3
GOTERM_BP_DIRECT	GO:0031668~cellular response to extracellular stimulus	3	2.3622	0.00766021	CDKN1A, NR4A2, FOSL1	125	18	16792	22.3893	0.999808	0.201665	11.5871	GO:0031668	cellular response to extracellular stimulus	BP	3
GOTERM_BP_DIRECT	GO:0051412~response to corticosterone	3	2.3622	0.00766021	CDKN1A, FOSB, FOSL1	125	18	16792	22.3893	0.999808	0.201665	11.5871	GO:0051412	response to corticosterone	BP	3
GOTERM_BP_DIRECT	GO:0000187~activation of MAPK activity	5	3.93701	0.00814781	DUSP5, PROK2, CXCR4, FPR1, THBS1	125	107	16792	6.27738	0.999889	0.208225	12.2803	GO:0000187	activation of MAPK activity	BP	5
GOTERM_BP_DIRECT	GO:0001570~vasculogenesis	4	3.14961	0.00819497	ADM, TIPARP, HAS2, JUNB	125	56	16792	9.59543	0.999895	0.204643	12.3471	GO:0001570	vasculogenesis	BP	4
GOTERM_BP_DIRECT	GO:0045926~negative regulation of growth	3	2.3622	0.00852032	MT1M, MT2A, MT1E	125	19	16792	21.2109	0.999927	0.207281	12.8064	GO:0045926	negative regulation of growth	BP	3
GOTERM_BP_DIRECT	GO:0071294~cellular response to zinc ion	3	2.3622	0.00852032	MT1M, MT2A, MT1E	125	19	16792	21.2109	0.999927	0.207281	12.8064	GO:0071294	cellular response to zinc ion	BP	3
GOTERM_BP_DIRECT	GO:0070301~cellular response to hydrogen peroxide	4	3.14961	0.0086043	IL6, IL18RAP, TNFAIP3, KLF4	125	57	16792	9.42709	0.999933	0.204672	12.9246	GO:0070301	cellular response to hydrogen peroxide	BP	4
GOTERM_BP_DIRECT	GO:0070373~negative regulation of ERK1 and ERK2 cascade	4	3.14961	0.00902545	LIF, ATF3, ERRFI1, KLF4	125	58	16792	9.26455	0.999959	0.209171	13.5152	GO:0070373	negative regulation of ERK1 and ERK2 cascade	BP	4
GOTERM_BP_DIRECT	GO:0071407~cellular response to organic cyclic compound	4	3.14961	0.00945849	CCL2, TIPARP, NFKBIA, ANKRD1	125	59	16792	9.10753	0.999975	0.213683	14.1184	GO:0071407	cellular response to organic cyclic compound	BP	4
GOTERM_BP_DIRECT	GO:0009611~response to wounding	4	3.14961	0.0113108	ZFP36, CCL2, ADM, MYC	125	63	16792	8.52927	0.999997	0.245234	16.6546	GO:0009611	response to wounding	BP	4
GOTERM_BP_DIRECT	GO:0071345~cellular response to cytokine stimulus	3	2.3622	0.0113451	IL18RAP, CXCR4, NFKBIA	125	22	16792	18.3185	0.999997	0.241242	16.701	GO:0071345	cellular response to cytokine stimulus	BP	3
GOTERM_BP_DIRECT	GO:0050900~leukocyte migration	5	3.93701	0.0127499	MMP9, FPR1, FPR2, SLC7A5, SELE	125	122	16792	5.50557	0.999999	0.262044	18.5765	GO:0050900	leukocyte migration	BP	5
GOTERM_BP_DIRECT	GO:0030593~neutrophil chemotaxis	4	3.14961	0.0128277	CCL2, CCL20, EDN2, S100A12	125	66	16792	8.14158	0.999999	0.258712	18.6791	GO:0030593	neutrophil chemotaxis	BP	4
GOTERM_BP_DIRECT	GO:0006366~transcription from RNA polymerase II promoter	10	7.87402	0.0138386	ATF3, ELF3, PAX9, CSRNP1, FOSB, NFIL3, FOSL1, MYC, KLF4, JUNB	125	513	16792	2.61864	1	0.271326	20.0026	GO:0006366	transcription from RNA polymerase II promoter	BP	10
GOTERM_BP_DIRECT	GO:0042327~positive regulation of phosphorylation	3	2.3622	0.0145234	EREG, AREG, THBS1	125	25	16792	16.1203	1	0.277951	20.8877	GO:0042327	positive regulation of phosphorylation	BP	3
GOTERM_BP_DIRECT	GO:0050729~positive regulation of inflammatory response	4	3.14961	0.0168	CCL2, IL1RL1, SERPINE1, S100A12	125	73	16792	7.36088	1	0.309093	23.7644	GO:0050729	positive regulation of inflammatory response	BP	4
GOTERM_BP_DIRECT	GO:0000122~negative regulation of transcription from RNA polymerase II promoter	12	9.44882	0.0175852	ZFP36, ATF3, NR4A2, ANKRD1, NR4A3, FOSB, MXD1, NFIL3, SNAI1, MYC, KLF4, JUNB	125	720	16792	2.23893	1	0.31596	24.7336	GO:0000122	negative regulation of transcription from RNA polymerase II promoter	BP	12
GOTERM_BP_DIRECT	GO:2000352~negative regulation of endothelial cell apoptotic process	3	2.3622	0.0180385	FGA, SERPINE1, TNFAIP3	125	28	16792	14.3931	1	0.317686	25.2879	GO:2000352	negative regulation of endothelial cell apoptotic process	BP	3
GOTERM_BP_DIRECT	GO:0007623~circadian rhythm	4	3.14961	0.0180474	PROK2, KLF9, SERPINE1, NFIL3	125	75	16792	7.16459	1	0.312968	25.2988	GO:0007623	circadian rhythm	BP	4
GOTERM_BP_DIRECT	GO:0022617~extracellular matrix disassembly	4	3.14961	0.01869	MMP10, MMP9, MMP19, ADAMTS4	125	76	16792	7.07032	1	0.317366	26.0778	GO:0022617	extracellular matrix disassembly	BP	4
GOTERM_BP_DIRECT	GO:0008283~cell proliferation	8	6.29921	0.0189421	OSM, CXCL1, PROK2, KRT16, AREG, MXD1, MYC, DDIT4	125	366	16792	2.93631	1	0.316197	26.3814	GO:0008283	cell proliferation	BP	8
GOTERM_BP_DIRECT	GO:0043066~negative regulation of apoptotic process	9	7.08661	0.0196438	PROK2, CDKN1A, IL6, SOCS2, SOCS3, MMP9, NFKBIA, THBS1, MYC	125	455	16792	2.6572	1	0.321173	27.2202	GO:0043066	negative regulation of apoptotic process	BP	9
GOTERM_BP_DIRECT	GO:0044344~cellular response to fibroblast growth factor stimulus	3	2.3622	0.020561	ZFP36, CCL2, MYC	125	30	16792	13.4336	1	0.328788	28.303	GO:0044344	cellular response to fibroblast growth factor stimulus	BP	3
GOTERM_BP_DIRECT	GO:0050728~negative regulation of inflammatory response	4	3.14961	0.0206932	ZFP36, SOCS3, TNFAIP3, KLF4	125	79	16792	6.80182	1	0.325956	28.4579	GO:0050728	negative regulation of inflammatory response	BP	4
GOTERM_BP_DIRECT	GO:0045226~extracellular polysaccharide biosynthetic process	2	1.5748	0.0219915	HAS1, HAS2	125	3	16792	89.5573	1	0.338004	29.9618	GO:0045226	extracellular polysaccharide biosynthetic process	BP	2
GOTERM_BP_DIRECT	GO:1990646~cellular response to prolactin	2	1.5748	0.0219915	IL6, MYC	125	3	16792	89.5573	1	0.338004	29.9618	GO:1990646	cellular response to prolactin	BP	2
GOTERM_BP_DIRECT	GO:0071409~cellular response to cycloheximide	2	1.5748	0.0219915	MYC, KLF4	125	3	16792	89.5573	1	0.338004	29.9618	GO:0071409	cellular response to cycloheximide	BP	2
GOTERM_BP_DIRECT	GO:1900625~positive regulation of monocyte aggregation	2	1.5748	0.0219915	HAS2, NR4A3	125	3	16792	89.5573	1	0.338004	29.9618	GO:1900625	positive regulation of monocyte aggregation	BP	2
GOTERM_BP_DIRECT	GO:0007259~JAK-STAT cascade	3	2.3622	0.0232213	CCL2, SOCS2, SOCS3	125	32	16792	12.594	1	0.348639	31.3591	GO:0007259	JAK-STAT cascade	BP	3
GOTERM_BP_DIRECT	GO:0007165~signal transduction	16	12.5984	0.0240698	CXCL1, IL18R1, CCL2, IL1RL1, CREM, NR4A2, FPR1, CXCL6, RGS1, FGA, CCL20, ADM, CD69, HBEGF, FGFBP1, RASD1	125	1161	16792	1.85131	1	0.354272	32.3078	GO:0007165	signal transduction	BP	16
GOTERM_BP_DIRECT	GO:0071364~cellular response to epidermal growth factor stimulus	3	2.3622	0.0246018	ZFP36, ERRFI1, MYC	125	33	16792	12.2124	1	0.356007	32.8963	GO:0071364	cellular response to epidermal growth factor stimulus	BP	3
GOTERM_BP_DIRECT	GO:1902042~negative regulation of extrinsic apoptotic signaling pathway via death domain receptors	3	2.3622	0.0246018	FGA, SERPINE1, TNFAIP3	125	33	16792	12.2124	1	0.356007	32.8963	GO:1902042	negative regulation of extrinsic apoptotic signaling pathway via death domain receptors	BP	3
GOTERM_BP_DIRECT	GO:0001525~angiogenesis	6	4.72441	0.0249217	PROK2, CCL2, EREG, MMP19, SERPINE1, APOLD1	125	223	16792	3.61442	1	0.355252	33.2479	GO:0001525	angiogenesis	BP	6
GOTERM_BP_DIRECT	GO:0048286~lung alveolus development	3	2.3622	0.026015	LIF, EDN2, ERRFI1	125	34	16792	11.8532	1	0.363235	34.4366	GO:0048286	lung alveolus development	BP	3
GOTERM_BP_DIRECT	GO:0045787~positive regulation of cell cycle	3	2.3622	0.026015	NR4A3, FOSL1, MYC	125	34	16792	11.8532	1	0.363235	34.4366	GO:0045787	positive regulation of cell cycle	BP	3
GOTERM_BP_DIRECT	GO:0060708~spongiotrophoblast differentiation	2	1.5748	0.0292149	LIF, SOCS3	125	4	16792	67.168	1	0.393475	37.8024	GO:0060708	spongiotrophoblast differentiation	BP	2
GOTERM_BP_DIRECT	GO:2000660~negative regulation of interleukin-1-mediated signaling pathway	2	1.5748	0.0292149	IL1R2, IL6	125	4	16792	67.168	1	0.393475	37.8024	GO:2000660	negative regulation of interleukin-1-mediated signaling pathway	BP	2
GOTERM_BP_DIRECT	GO:0010574~regulation of vascular endothelial growth factor production	2	1.5748	0.0292149	IL6, CCL2	125	4	16792	67.168	1	0.393475	37.8024	GO:0010574	regulation of vascular endothelial growth factor production	BP	2
GOTERM_BP_DIRECT	GO:0008277~regulation of G-protein coupled receptor protein signaling pathway	3	2.3622	0.0335538	RGS1, RGS2, RGS16	125	39	16792	10.3335	1	0.432753	42.1082	GO:0008277	regulation of G-protein coupled receptor protein signaling pathway	BP	3
GOTERM_BP_DIRECT	GO:0010757~negative regulation of plasminogen activation	2	1.5748	0.0363853	SERPINE1, THBS1	125	5	16792	53.7344	1	0.454824	44.7657	GO:0010757	negative regulation of plasminogen activation	BP	2
GOTERM_BP_DIRECT	GO:0006469~negative regulation of protein kinase activity	4	3.14961	0.0369429	IL6, SOCS2, SOCS3, GADD45B	125	99	16792	5.42772	1	0.455121	45.2753	GO:0006469	negative regulation of protein kinase activity	BP	4
GOTERM_BP_DIRECT	GO:0045740~positive regulation of DNA replication	3	2.3622	0.0384361	IL6, EREG, AREG	125	42	16792	9.59543	1	0.463768	46.6185	GO:0045740	positive regulation of DNA replication	BP	3
GOTERM_BP_DIRECT	GO:0045429~positive regulation of nitric oxide biosynthetic process	3	2.3622	0.0401203	IL6, PTX3, KLF4	125	43	16792	9.37228	1	0.473704	48.0963	GO:0045429	positive regulation of nitric oxide biosynthetic process	BP	3
GOTERM_BP_DIRECT	GO:0007267~cell-cell signaling	6	4.72441	0.0402393	ADM, EREG, CCL20, CXCL6, AREG, FGFBP1	125	254	16792	3.17329	1	0.470008	48.1993	GO:0007267	cell-cell signaling	BP	6
GOTERM_BP_DIRECT	GO:0002576~platelet degranulation	4	3.14961	0.04079	FGA, SERPINE1, SERPINA3, THBS1	125	103	16792	5.21693	1	0.470037	48.6733	GO:0002576	platelet degranulation	BP	4
GOTERM_BP_DIRECT	GO:0070374~positive regulation of ERK1 and ERK2 cascade	5	3.93701	0.0408249	GPR183, IL6, CCL2, FGA, CCL20	125	175	16792	3.83817	1	0.465762	48.7032	GO:0070374	positive regulation of ERK1 and ERK2 cascade	BP	5
GOTERM_BP_DIRECT	GO:0060426~lung vasculature development	2	1.5748	0.0435032	LIF, ERRFI1	125	6	16792	44.7787	1	0.483175	50.9497	GO:0060426	lung vasculature development	BP	2
GOTERM_BP_DIRECT	GO:0071376~cellular response to corticotropin-releasing hormone stimulus	2	1.5748	0.0435032	NR4A2, NR4A3	125	6	16792	44.7787	1	0.483175	50.9497	GO:0071376	cellular response to corticotropin-releasing hormone stimulus	BP	2
GOTERM_BP_DIRECT	GO:0042503~tyrosine phosphorylation of Stat3 protein	2	1.5748	0.0435032	LIF, OSM	125	6	16792	44.7787	1	0.483175	50.9497	GO:0042503	tyrosine phosphorylation of Stat3 protein	BP	2
GOTERM_BP_DIRECT	GO:0071363~cellular response to growth factor stimulus	3	2.3622	0.0435708	PAX9, THBS1, KLF4	125	45	16792	8.95573	1	0.479206	51.0051	GO:0071363	cellular response to growth factor stimulus	BP	3
GOTERM_BP_DIRECT	GO:0000165~MAPK cascade	6	4.72441	0.0449496	ZFP36, DUSP5, CCL2, EREG, HBEGF, MYC	125	262	16792	3.0764	1	0.485614	52.1241	GO:0000165	MAPK cascade	BP	6
GOTERM_BP_DIRECT	GO:0009408~response to heat	3	2.3622	0.0489445	OSM, IL6, CCL2	125	48	16792	8.396	1	0.511331	55.2326	GO:0009408	response to heat	BP	3
GOTERM_CC_DIRECT	GO:0005615~extracellular space	26	20.4724	3.51e-06	CXCL1, CCL2, EDN2, MMP9, CXCL2, CXCL6, LIF, AZGP1, FGA, CCL20, SERPINE1, SERPINA3, THBS1, PTX3, FGFBP1, VNN3, IL6, OSM, MMP10, ADM, EREG, FREM3, HBEGF, AREG, SELE, ADAMTS4	125	1347	18224	2.8141	0.0004	0.0004	0.00398877	GO:0005615	extracellular space	CC	26
GOTERM_CC_DIRECT	GO:0005576~extracellular region	28	22.0472	8.79e-06	CXCL1, IL1R2, IL6, CCL2, MMP9, EDN2, CXCL2, MMP19, APOLD1, CXCL6, S100A12, LIF, OSM, MMP10, PROK2, AZGP1, CCL20, FGA, EREG, ADM, CRISPLD2, SERPINE1, SERPINA3, HBEGF, PTX3, THBS1, FGFBP1, ADAMTS4	125	1610	18224	2.53551	0.00100165	0.000501	0.00999698	GO:0005576	extracellular region	CC	28
GOTERM_CC_DIRECT	GO:0031093~platelet alpha granule lumen	4	3.14961	0.00623458	FGA, SERPINE1, SERPINA3, THBS1	125	55	18224	10.6031	0.509812	0.211526	6.86551	GO:0031093	platelet alpha granule lumen	CC	4
GOTERM_CC_DIRECT	GO:0005886~plasma membrane	41	32.2835	0.00848042	IL1R2, GPR183, SYT4, FPR1, AKAP12, CXCR1, NFKBIA, BDKRB1, FPR2, BDKRB2, RHOV, SLC7A5, SLC19A2, AZGP1, FGA, CXCR4, SERPINE1, ERAP2, LGSN, FGFBP1, VNN2, VNN3, IL18R1, IL18RAP, KLF9, SLCO4A1, IL1RL1, CHP2, APOLD1, UPK3B, RGS16, S100A12, RGS1, RND1, RGS2, HAS1, MGAM, SLC26A9, HBEGF, RASD1, SELE	125	4121	18224	1.45049	0.621255	0.215511	9.23133	GO:0005886	plasma membrane	CC	41
GOTERM_CC_DIRECT	GO:0005578~proteinaceous extracellular matrix	7	5.51181	0.0100929	MMP10, CRISPLD2, IL1RL1, MMP9, MMP19, ADAMTS1, ADAMTS4	125	268	18224	3.808	0.685396	0.206489	10.8961	GO:0005578	proteinaceous extracellular matrix	CC	7
GOTERM_CC_DIRECT	GO:0009986~cell surface	10	7.87402	0.0118079	FGA, CXCR4, SLC26A9, GPA33, HBEGF, KRT4, AREG, THBS1, SLITRK6, FGFBP1	125	542	18224	2.68989	0.741822	0.20203	12.6359	GO:0009986	cell surface	CC	10
GOTERM_CC_DIRECT	GO:0009897~external side of plasma membrane	6	4.72441	0.0152822	IL6, FGA, IL1RL1, CD69, VTCN1, THBS1	125	213	18224	4.10682	0.827199	0.221824	16.0661	GO:0009897	external side of plasma membrane	CC	6
GOTERM_MF_DIRECT	GO:0008009~chemokine activity	5	3.93701	0.000428	CXCL1, CCL2, CCL20, CXCL2, CXCL6	123	49	16881	14.0045	0.110277	0.110277	0.562127	GO:0008009	chemokine activity	MF	5
GOTERM_MF_DIRECT	GO:0000982~transcription factor activity, RNA polymerase II core promoter proximal region sequence-specific binding	4	3.14961	0.000587	ATF3, FOSL2, FOSB, FOSL1	123	23	16881	23.8685	0.14807	0.0769996	0.77014	GO:0000982	transcription factor activity, RNA polymerase II core promoter proximal region sequence-specific bin	MF	4
GOTERM_MF_DIRECT	GO:0004908~interleukin-1 receptor activity	3	2.3622	0.0010624	IL1R2, IL18R1, IL1RL1	123	7	16881	58.8188	0.251879	0.0921989	1.39025	GO:0004908	interleukin-1 receptor activity	MF	3
GOTERM_MF_DIRECT	GO:0008201~heparin binding	7	5.51181	0.00107979	CCL2, CRISPLD2, HBEGF, ADAMTS1, CXCL6, THBS1, FGFBP1	123	160	16881	6.00442	0.255426	0.0710827	1.41285	GO:0008201	heparin binding	MF	7
GOTERM_MF_DIRECT	GO:0008083~growth factor activity	7	5.51181	0.00115122	LIF, OSM, CXCL1, IL6, EREG, HBEGF, AREG	123	162	16881	5.93029	0.26982	0.060956	1.50566	GO:0008083	growth factor activity	MF	7
GOTERM_MF_DIRECT	GO:0001077~transcriptional activator activity, RNA polymerase II core promoter proximal region sequence-specific binding	8	6.29921	0.00163989	ELF3, NR4A2, NR4A3, FOSB, FOSL1, MYC, KLF4, JUNB	123	236	16881	4.65234	0.361132	0.0719561	2.13843	GO:0001077	transcriptional activator activity, RNA polymerase II core promoter proximal region sequence-specifi	MF	8
GOTERM_MF_DIRECT	GO:0045236~CXCR chemokine receptor binding	3	2.3622	0.00180409	CXCL1, CXCL2, CXCL6	123	9	16881	45.748	0.389185	0.0680005	2.3502	GO:0045236	CXCR chemokine receptor binding	MF	3
GOTERM_MF_DIRECT	GO:0050786~RAGE receptor binding	3	2.3622	0.00273029	S100P, FPR1, S100A12	123	11	16881	37.4302	0.525925	0.0890785	3.53684	GO:0050786	RAGE receptor binding	MF	3
GOTERM_MF_DIRECT	GO:0000978~RNA polymerase II core promoter proximal region sequence-specific DNA binding	9	7.08661	0.00426555	ATF3, FOSL2, ELF3, NR4A3, FOSB, MXD1, FOSL1, MYC, JUNB	123	355	16881	3.47942	0.688696	0.12161	5.47449	GO:0000978	RNA polymerase II core promoter proximal region sequence-specific DNA binding	MF	9
GOTERM_MF_DIRECT	GO:0004222~metalloendopeptidase activity	5	3.93701	0.00913165	MMP10, MMP9, MMP19, ADAMTS1, ADAMTS4	123	113	16881	6.07274	0.918275	0.221541	11.3809	GO:0004222	metalloendopeptidase activity	MF	5
GOTERM_MF_DIRECT	GO:0043565~sequence-specific DNA binding	10	7.87402	0.0128783	ATF3, FOSL2, ELF3, CSRNP1, CREM, NR4A2, NR4A3, FOSB, NFIL3, MYC	123	518	16881	2.6495	0.970946	0.275079	15.6941	GO:0043565	sequence-specific DNA binding	MF	10
GOTERM_MF_DIRECT	GO:0071889~14-3-3 protein binding	3	2.3622	0.0128871	ZFP36, SIK1, DDIT4	123	24	16881	17.1555	0.971017	0.255534	15.704	GO:0071889	14-3-3 protein binding	MF	3
GOTERM_MF_DIRECT	GO:0005102~receptor binding	8	6.29921	0.0142364	LIF, CXCL1, CCL2, RND1, FGA, ADM, VTCN1, SERPINE1	123	353	16881	3.11034	0.980049	0.260006	17.209	GO:0005102	receptor binding	MF	8
GOTERM_MF_DIRECT	GO:0004947~bradykinin receptor activity	2	1.5748	0.0144023	BDKRB1, BDKRB2	123	2	16881	137.244	0.980945	0.246395	17.3923	GO:0004947	bradykinin receptor activity	MF	2
GOTERM_MF_DIRECT	GO:0008237~metallopeptidase activity	4	3.14961	0.0208868	MMP9, ADAMTS1, ERAP2, ADAMTS4	123	81	16881	6.77748	0.996857	0.318982	24.2709	GO:0008237	metallopeptidase activity	MF	4
GOTERM_MF_DIRECT	GO:0005154~epidermal growth factor receptor binding	3	2.3622	0.0210116	EREG, HBEGF, AREG	123	31	16881	13.2817	0.996964	0.303948	24.398	GO:0005154	epidermal growth factor receptor binding	MF	3
GOTERM_MF_DIRECT	GO:0017159~pantetheine hydrolase activity	2	1.5748	0.0215261	VNN2, VNN3	123	3	16881	91.4959	0.99737	0.294931	24.9196	GO:0017159	pantetheine hydrolase activity	MF	2
GOTERM_MF_DIRECT	GO:0004982~N-formyl peptide receptor activity	2	1.5748	0.0285989	FPR1, FPR2	123	4	16881	68.622	0.999637	0.356011	31.7613	GO:0004982	N-formyl peptide receptor activity	MF	2
GOTERM_MF_DIRECT	GO:0050501~hyaluronan synthase activity	2	1.5748	0.0285989	HAS1, HAS2	123	4	16881	68.622	0.999637	0.356011	31.7613	GO:0050501	hyaluronan synthase activity	MF	2
GOTERM_MF_DIRECT	GO:0005515~protein binding	75	59.0551	0.0338935	FOSL2, ELF3, SYT4, MMP9, RPRM, ANKRD1, RHOV, AZGP1, PAX9, CXCR4, SERPINE1, SERPINA3, NFIL3, SIK1, ERRFI1, MYC, FOSL1, PIGA, ZFP36, SOCS2, DTL, SOCS3, CHP2, NCOA7, MXD1, JUNB, CTH, RND1, EREG, ADM, KRT16, SULT1B1, GPA33, GADD45B, TNFAIP3, RASD1, ADAMTS4, IL1R2, CREM, CXCL2, AKAP12, FPR1, NFKBIA, BDKRB1, BDKRB2, SLC19A2, LIF, PPP1R3C, CCL20, FGA, CD69, KRT4, PTX3, THBS1, FGFBP1, IL18R1, IL6, S100P,…	123	8785	16881	1.17169	0.999918	0.390698	36.5007	GO:0005515	protein binding	MF	75
GOTERM_MF_DIRECT	GO:0005509~calcium ion binding	11	8.66142	0.034955	MMP10, S100P, SLC25A25, SYT4, CD69, MMP19, CHP2, PADI2, THBS1, PSPH, S100A12	123	717	16881	2.10555	0.99994	0.384718	37.4135	GO:0005509	calcium ion binding	MF	11
GOTERM_MF_DIRECT	GO:0002020~protease binding	4	3.14961	0.0368047	SERPINE1, BDKRB2, TNFAIP3, ADAMTS4	123	101	16881	5.4354	0.999964	0.385833	38.9752	GO:0002020	protease binding	MF	4
GOTERM_MF_DIRECT	GO:0004875~complement receptor activity	2	1.5748	0.0425926	FPR1, FPR2	123	6	16881	45.748	0.999993	0.417323	43.6322	GO:0004875	complement receptor activity	MF	2
GOTERM_MF_DIRECT	GO:0008270~zinc ion binding	15	11.811	0.0426552	MT1M, MMP9, MMP19, NR4A2, NR4A3, S100A12, MMP10, MT2A, MT1E, ADAMTS1, CA3, ERAP2, TNFAIP3, KLF4, ADAMTS4	123	1169	16881	1.76104	0.999993	0.40394	43.6807	GO:0008270	zinc ion binding	MF	15
GOTERM_MF_DIRECT	GO:0003700~transcription factor activity, sequence-specific DNA binding	13	10.2362	0.0451736	ATF3, FOSL2, ELF3, KLF9, PAX9, CSRNP1, CREM, FOSB, MXD1, NFIL3, FOSL1, MYC, KLF4	123	961	16881	1.85658	0.999997	0.408928	45.601	GO:0003700	transcription factor activity, sequence-specific DNA binding	MF	13
GOTERM_MF_DIRECT	GO:0001078~transcriptional repressor activity, RNA polymerase II core promoter proximal region sequence-specific binding	4	3.14961	0.0465425	ATF3, MXD1, NFIL3, SNAI1	123	111	16881	4.94573	0.999998	0.405748	46.6193	GO:0001078	transcriptional repressor activity, RNA polymerase II core promoter proximal region sequence-specifi	MF	4
GOTERM_MF_DIRECT	GO:0005516~calmodulin binding	5	3.93701	0.0483194	CTH, RGS1, RGS2, ITPKC, RGS16	123	189	16881	3.63079	0.999999	0.405492	47.9148	GO:0005516	calmodulin binding	MF	5

## Sheet: GO-IPF vs. CTRL
Genetic Programs Between Steroid-Sensitive and Steroid-Insensitive Interstitial Lung Disease
Yanjiao Lu1, Kun Tang1, Shanshan Wang1, Pengfei Gao2, Zhen Tian1, Meijia Wang1, Jinkun Chen3, Chengfeng Xiao4, Jianping Zhao1, Jungang Xie1
1 Department of Respiratory and Critical Care Medicine, National Clinical Research Center of Respiratory Disease, Tongji Hospital, Tongji Medical College, Huazhong University of Science and Technology, Wuhan 430030, China.
2 Department of Respiratory and Critical Care Medicine, the First Affiliated Hospital of Henan University of Science and Technology, Luoyang, 471003, China.
3 Western University, 1151 Richmond Street, London, Ontario, Canada, N6A 3K7.
4 Department of Biology, Queen's University, Kingston, Ontario Canada, K7L 3N6
Supplemental file3: GO functional analysis of DEGs in ILDs
Category	Term	Count	%	PValue	Genes	List Total	Pop Hits	Pop Total	Fold Enrichment	Bonferroni	Benjamini	FDR	Goid	Description	Class	Counts
GOTERM_BP_DIRECT	GO:0030574~collagen catabolic process	10	4.14938	8.46e-08	MMP10, CTSK, PRSS2, COL3A1, COL1A2, COL15A1, MMP7, COL5A2, MMP1, COL10A1	208	64	16792	12.6142	0.000108	0.000108	0.000138	GO:0030574	collagen catabolic process	BP	10
GOTERM_BP_DIRECT	GO:0030198~extracellular matrix organization	15	6.22407	1.48e-07	RXFP1, TNC, COL3A1, CCDC80, COL5A2, COL14A1, FGA, HPSE2, ITGB8, COMP, SERPINE1, ITGA7, COL1A2, SPP1, COL10A1	208	196	16792	6.17838	0.000189	9.43e-05	0.000241	GO:0030198	extracellular matrix organization	BP	15
GOTERM_BP_DIRECT	GO:0030199~collagen fibril organization	6	2.48963	0.000111	COL14A1, SFRP2, COL3A1, COL1A2, GREM1, COL5A2	208	39	16792	12.4201	0.132022	0.0460998	0.180722	GO:0030199	collagen fibril organization	BP	6
GOTERM_BP_DIRECT	GO:0007155~cell adhesion	17	7.05394	0.000187	CLCA2, TNC, COL15A1, FPR2, SLAMF7, CDH2, CDH3, EPHA3, ITGB8, FAP, COMP, ITGA7, DSC3, CNTN3, BOC, SPP1, MUC16	208	459	16792	2.99003	0.212385	0.0579401	0.304542	GO:0007155	cell adhesion	BP	17
GOTERM_BP_DIRECT	GO:0006954~inflammatory response	15	6.22407	0.00026	IL6, IL18RAP, CHI3L1, CXCR1, FPR2, CXCL6, AGER, CCL18, S100A12, PROK2, CCL13, CXCL13, MS4A2, CD27, SPP1	208	379	16792	3.19515	0.282415	0.0642181	0.423072	GO:0006954	inflammatory response	BP	15
GOTERM_BP_DIRECT	GO:0071300~cellular response to retinoic acid	6	2.48963	0.00171463	SERPINF1, TNC, SLC6A4, KRT13, KLF4, EPHA3	208	70	16792	6.91978	0.887862	0.305575	2.75659	GO:0071300	cellular response to retinoic acid	BP	6
GOTERM_BP_DIRECT	GO:0071347~cellular response to interleukin-1	6	2.48963	0.00182634	LCN2, CCL13, IL6, CHI3L1, ANKRD1, CCL18	208	71	16792	6.82232	0.902774	0.283201	2.93369	GO:0071347	cellular response to interleukin-1	BP	6
GOTERM_BP_DIRECT	GO:0050729~positive regulation of inflammatory response	6	2.48963	0.00206563	CCL13, IL1RL1, SERPINE1, PLA2G2A, CCL18, S100A12	208	73	16792	6.63541	0.928381	0.280753	3.31202	GO:0050729	positive regulation of inflammatory response	BP	6
GOTERM_BP_DIRECT	GO:0022617~extracellular matrix disassembly	6	2.48963	0.00246639	MMP10, CTSK, PRSS2, MMP7, MMP1, SPP1	208	76	16792	6.37348	0.957085	0.295197	3.94254	GO:0022617	extracellular matrix disassembly	BP	6
GOTERM_BP_DIRECT	GO:0007160~cell-matrix adhesion	6	2.48963	0.00510998	COL17A1, FGA, ITGB8, COL3A1, ITGA7, MUC4	208	90	16792	5.38205	0.998544	0.479619	8.00611	GO:0007160	cell-matrix adhesion	BP	6
GOTERM_BP_DIRECT	GO:0031639~plasminogen activation	3	1.24481	0.00514266	F11, FGA, APOH	208	9	16792	26.9103	0.998604	0.44988	8.05532	GO:0031639	plasminogen activation	BP	3
GOTERM_BP_DIRECT	GO:0008284~positive regulation of cell proliferation	14	5.80913	0.0052852	IL6, TNC, MZB1, IGF1, ESM1, VIPR1, GREM1, ALDH3A1, PROK2, HPSE2, MYOCD, SFRP2, HBEGF, SERPINB3	208	466	16792	2.42539	0.998837	0.430526	8.26966	GO:0008284	positive regulation of cell proliferation	BP	14
GOTERM_BP_DIRECT	GO:0045669~positive regulation of osteoblast differentiation	5	2.07469	0.0063841	CTHRC1, IL6, SFRP2, TP63, IGF1	208	60	16792	6.72756	0.999716	0.466417	9.90644	GO:0045669	positive regulation of osteoblast differentiation	BP	5
GOTERM_BP_DIRECT	GO:0001501~skeletal system development	7	2.90456	0.00706002	COMP, COL3A1, COL1A2, TP63, IGF1, COL5A2, COL10A1	208	137	16792	4.12493	0.999881	0.475467	10.8996	GO:0001501	skeletal system development	BP	7
GOTERM_BP_DIRECT	GO:0002446~neutrophil mediated immunity	3	1.24481	0.0077304	IL6, PLA2G1B, CXCL6	208	11	16792	22.0175	0.99995	0.482961	11.8744	GO:0002446	neutrophil mediated immunity	BP	3
GOTERM_BP_DIRECT	GO:0030195~negative regulation of blood coagulation	3	1.24481	0.00920164	SERPINE2, SERPINE1, APOH	208	12	16792	20.1827	0.999992	0.521285	13.9788	GO:0030195	negative regulation of blood coagulation	BP	3
GOTERM_BP_DIRECT	GO:0050714~positive regulation of protein secretion	4	1.65975	0.00977412	FGA, PLA2G1B, IGF1, ANKRD1	208	36	16792	8.97009	0.999996	0.521292	14.7848	GO:0050714	positive regulation of protein secretion	BP	4
GOTERM_BP_DIRECT	GO:0070098~chemokine-mediated signaling pathway	5	2.07469	0.0114596	CCL13, CXCL13, CXCR1, CXCL6, CCL18	208	71	16792	5.68527	1	0.557985	17.1169	GO:0070098	chemokine-mediated signaling pathway	BP	5
GOTERM_BP_DIRECT	GO:0071356~cellular response to tumor necrosis factor	6	2.48963	0.0116932	LCN2, CCL13, IL6, CHI3L1, ANKRD1, CCL18	208	110	16792	4.4035	1	0.545838	17.4354	GO:0071356	cellular response to tumor necrosis factor	BP	6
GOTERM_BP_DIRECT	GO:0002548~monocyte chemotaxis	4	1.65975	0.0148925	CCL13, IL6, CCL18, S100A12	208	42	16792	7.68864	1	0.615779	21.6828	GO:0002548	monocyte chemotaxis	BP	4
GOTERM_BP_DIRECT	GO:0006955~immune response	12	4.97925	0.0154616	IL1R2, CCL13, IL6, IL18RAP, IL1RL1, CXCL13, MS4A2, CD1A, CXCL6, VIPR1, CCL18, CD27	208	421	16792	2.30111	1	0.611736	22.4165	GO:0006955	immune response	BP	12
GOTERM_BP_DIRECT	GO:0010628~positive regulation of gene expression	9	3.73444	0.0162139	LCN2, ACTG2, IL6, ITGB8, TNC, SLC6A4, SLC26A9, CDH3, KLF4	208	262	16792	2.77319	1	0.612242	23.3766	GO:0010628	positive regulation of gene expression	BP	9
GOTERM_BP_DIRECT	GO:0006935~chemotaxis	6	2.48963	0.0176137	PROK2, CCL13, CXCR1, CXCL6, FPR2, CCL18	208	122	16792	3.97037	1	0.626603	25.1332	GO:0006935	chemotaxis	BP	6
GOTERM_BP_DIRECT	GO:0043410~positive regulation of MAPK cascade	5	2.07469	0.0178536	IL6, SOX2, IGF1, CDH2, CD27	208	81	16792	4.98338	1	0.615973	25.4305	GO:0043410	positive regulation of MAPK cascade	BP	5
GOTERM_BP_DIRECT	GO:0010596~negative regulation of endothelial cell migration	3	1.24481	0.0203227	SERPINF1, APOH, STC1	208	18	16792	13.4551	1	0.649058	28.426	GO:0010596	negative regulation of endothelial cell migration	BP	3
GOTERM_BP_DIRECT	GO:0033280~response to vitamin D	3	1.24481	0.0203227	CYP24A1, STC1, SPP1	208	18	16792	13.4551	1	0.649058	28.426	GO:0033280	response to vitamin D	BP	3
GOTERM_BP_DIRECT	GO:0060384~innervation	3	1.24481	0.0203227	SERPINE2, SULF1, SLITRK6	208	18	16792	13.4551	1	0.649058	28.426	GO:0060384	innervation	BP	3
GOTERM_BP_DIRECT	GO:0008544~epidermis development	5	2.07469	0.0209247	COL17A1, KRT5, SPRR1A, KRT15, CRABP2	208	85	16792	4.74887	1	0.645485	29.1391	GO:0008544	epidermis development	BP	5
GOTERM_BP_DIRECT	GO:0090190~positive regulation of branching involved in ureteric bud morphogenesis	3	1.24481	0.0225317	SIX1, SIX4, GREM1	208	19	16792	12.747	1	0.659099	31.0099	GO:0090190	positive regulation of branching involved in ureteric bud morphogenesis	BP	3
GOTERM_BP_DIRECT	GO:0061197~fungiform papilla morphogenesis	2	0.829876	0.0245034	SIX1, SIX4	208	2	16792	80.7308	1	0.676862	33.2421	GO:0061197	fungiform papilla morphogenesis	BP	2
GOTERM_BP_DIRECT	GO:0051917~regulation of fibrinolysis	2	0.829876	0.0245034	FAP, APOH	208	2	16792	80.7308	1	0.676862	33.2421	GO:0051917	regulation of fibrinolysis	BP	2
GOTERM_BP_DIRECT	GO:0030336~negative regulation of cell migration	5	2.07469	0.0299518	SFRP2, SULF1, SERPINE1, SRGAP3, STC1	208	95	16792	4.24899	1	0.73736	39.063	GO:0030336	negative regulation of cell migration	BP	5
GOTERM_BP_DIRECT	GO:0070301~cellular response to hydrogen peroxide	4	1.65975	0.0332129	LCN2, IL6, IL18RAP, KLF4	208	57	16792	5.66532	1	0.762009	42.3155	GO:0070301	cellular response to hydrogen peroxide	BP	4
GOTERM_BP_DIRECT	GO:0051216~cartilage development	4	1.65975	0.0362533	ITGB8, SULF1, CHI3L1, COL10A1	208	59	16792	5.47327	1	0.781017	45.2003	GO:0051216	cartilage development	BP	4
GOTERM_BP_DIRECT	GO:0061055~myotome development	2	0.829876	0.03653	SIX1, SIX4	208	3	16792	53.8205	1	0.772986	45.4561	GO:0061055	myotome development	BP	2
GOTERM_BP_DIRECT	GO:0072095~regulation of branch elongation involved in ureteric bud branching	2	0.829876	0.03653	SIX1, SIX4	208	3	16792	53.8205	1	0.772986	45.4561	GO:0072095	regulation of branch elongation involved in ureteric bud branching	BP	2
GOTERM_BP_DIRECT	GO:0001649~osteoblast differentiation	5	2.07469	0.0397707	CYP24A1, TNC, SOX2, LRRC17, SPP1	208	104	16792	3.88129	1	0.791536	48.3688	GO:0001649	osteoblast differentiation	BP	5
GOTERM_BP_DIRECT	GO:0016525~negative regulation of angiogenesis	4	1.65975	0.0410724	SERPINF1, SEMA3E, SULF1, APOH	208	62	16792	5.20844	1	0.792524	49.4972	GO:0016525	negative regulation of angiogenesis	BP	4
GOTERM_BP_DIRECT	GO:0009611~response to wounding	4	1.65975	0.0427471	TNC, SOX2, PLLP, AGER	208	63	16792	5.12576	1	0.796376	50.9148	GO:0009611	response to wounding	BP	4
GOTERM_BP_DIRECT	GO:0042104~positive regulation of activated T cell proliferation	3	1.24481	0.0433803	IGF1, HHLA2, AGER	208	27	16792	8.97009	1	0.792101	51.4409	GO:0042104	positive regulation of activated T cell proliferation	BP	3
GOTERM_BP_DIRECT	GO:0006508~proteolysis	12	4.97925	0.0455558	F11, AGBL2, MMP10, CTSK, CLCA2, FCN3, CAPN13, FAP, PRSS2, MMP7, CPA3, MMP1	208	500	16792	1.93754	1	0.799454	53.2088	GO:0006508	proteolysis	BP	12
GOTERM_BP_DIRECT	GO:0060326~cell chemotaxis	4	1.65975	0.0461977	CCL13, HBEGF, CXCL6, FPR2	208	65	16792	4.96805	1	0.795462	53.7187	GO:0060326	cell chemotaxis	BP	4
GOTERM_BP_DIRECT	GO:0030593~neutrophil chemotaxis	4	1.65975	0.0479731	CCL13, PLA2G1B, CCL18, S100A12	208	66	16792	4.89277	1	0.799556	55.1022	GO:0030593	neutrophil chemotaxis	BP	4
GOTERM_BP_DIRECT	GO:0003257~positive regulation of transcription from RNA polymerase II promoter involved in myocardial precursor cell differentiation	2	0.829876	0.0484091	MYOCD, GREM1	208	4	16792	40.3654	1	0.794363	55.436	GO:0003257	positive regulation of transcription from RNA polymerase II promoter involved in myocardial precurso	BP	2
GOTERM_BP_DIRECT	GO:0008582~regulation of synaptic growth at neuromuscular junction	2	0.829876	0.0484091	SIX1, SIX4	208	4	16792	40.3654	1	0.794363	55.436	GO:0008582	regulation of synaptic growth at neuromuscular junction	BP	2
GOTERM_BP_DIRECT	GO:2000660~negative regulation of interleukin-1-mediated signaling pathway	2	0.829876	0.0484091	IL1R2, IL6	208	4	16792	40.3654	1	0.794363	55.436	GO:2000660	negative regulation of interleukin-1-mediated signaling pathway	BP	2
GOTERM_BP_DIRECT	GO:0030910~olfactory placode formation	2	0.829876	0.0484091	SIX1, SIX4	208	4	16792	40.3654	1	0.794363	55.436	GO:0030910	olfactory placode formation	BP	2
GOTERM_BP_DIRECT	GO:0090191~negative regulation of branching involved in ureteric bud morphogenesis	2	0.829876	0.0484091	SIX1, GREM1	208	4	16792	40.3654	1	0.794363	55.436	GO:0090191	negative regulation of branching involved in ureteric bud morphogenesis	BP	2
GOTERM_BP_DIRECT	GO:0072107~positive regulation of ureteric bud formation	2	0.829876	0.0484091	SIX1, SIX4	208	4	16792	40.3654	1	0.794363	55.436	GO:0072107	positive regulation of ureteric bud formation	BP	2
GOTERM_BP_DIRECT	GO:0006915~apoptotic process	13	5.39419	0.0486396	LCN2, TNS4, PRF1, SFRP2, CSRNP1, COMP, MZB1, SIX1, SULF1, CHI3L1, TP63, TNFRSF19, GREM1	208	567	16792	1.85097	1	0.787878	55.6114	GO:0006915	apoptotic process	BP	13
GOTERM_CC_DIRECT	GO:0005615~extracellular space	53	21.9917	7.24e-14	CTHRC1, MMP7, LRRC17, SCGB1A1, ACTG2, SERPINE2, FAP, SOSTDC1, GPX3, SERPINE1, SEMA3E, PLA2G1B, APOH, CPA3, GOLM1, IL13RA2, F11, GNLY, CILP, MMP10, CTSK, SERPINF1, COL1A2, PLA2G2A, STC1, SERPINB3, BPIFB1, MSMB, TNC, COL3A1, CXCL6, GREM1, ALDH3A1, FGA, COMP, PRSS2, FGFBP2, SPP1, IL6, COL15A1, CHI3L1, IGF1, CCL18, MUC4, LCN2, CCL13, COL14A1, SFRP2, CXCL13, SULF1, HBEGF, MUC5B, MUC16	225	1347	18224	3.18691	1.56e-11	1.56e-11	9.19e-11	GO:0005615	extracellular space	CC	53
GOTERM_CC_DIRECT	GO:0005576~extracellular region	57	23.6515	4.8e-13	LTBP1, FGF14, MMP7, MMP1, SERPINE2, SEMA3E, GPX3, SERPINE1, PLA2G1B, APOH, CPA3, HHIP, IL13RA2, COL10A1, F11, CLCA2, MMP10, PROK2, CTSK, SERPINF1, CHST9, COL1A2, PLA2G2A, IL1R2, PRF1, BPIFB1, C6, TNC, COL3A1, ADH7, ESM1, CXCL6, ISM1, COL17A1, FGA, FCN3, FNDC1, PRSS2, COMP, SCG5, CD27, SPP1, IL6, MZB1, COL15A1, IGF1, AGER, COL5A2, S100A12, EPHA3, LCN2, CCL13, COL14A1, SFRP2, CXCL13, DSC3, HBEGF	225	1610	18224	2.86754	1.04e-10	5.18e-11	6.09e-10	GO:0005576	extracellular region	CC	57
GOTERM_CC_DIRECT	GO:0005578~proteinaceous extracellular matrix	20	8.29876	9.21e-10	ASPN, CTHRC1, LTBP1, CRTAC1, PTPRZ1, IL1RL1, COL15A1, MMP7, CILP, CHI3L1, COL5A2, MMP1, MUC4, MMP10, COL17A1, COL14A1, HPSE2, COMP, COL1A2, COL10A1	225	268	18224	6.04444	1.99e-07	6.63e-08	1.17e-06	GO:0005578	proteinaceous extracellular matrix	CC	20
GOTERM_CC_DIRECT	GO:0031012~extracellular matrix	20	8.29876	4.8e-09	ASPN, LTBP1, TNC, COL3A1, COL15A1, MMP7, CILP, COL5A2, MMP1, MMP10, COL14A1, HMCN1, SERPINE2, SERPINF1, SFRP2, PRSS2, COMP, SERPINE1, COL1A2, APOH	225	296	18224	5.47267	1.04e-06	2.59e-07	6.1e-06	GO:0031012	extracellular matrix	CC	20
GOTERM_CC_DIRECT	GO:0005581~collagen trimer	10	4.14938	1.96e-06	CTHRC1, COL17A1, COL14A1, FCN3, COL3A1, COL1A2, COL15A1, COL5A2, MMP1, COL10A1	225	92	18224	8.80386	0.000423	8.45e-05	0.00248347	GO:0005581	collagen trimer	CC	10
GOTERM_CC_DIRECT	GO:0005788~endoplasmic reticulum lumen	11	4.56432	0.000136	COL17A1, COL14A1, FMO1, MZB1, COL3A1, COL1A2, COL15A1, GPX8, SLC27A2, COL5A2, COL10A1	225	192	18224	4.64037	0.0289445	0.00488331	0.172434	GO:0005788	endoplasmic reticulum lumen	CC	11
GOTERM_CC_DIRECT	GO:0005887~integral component of plasma membrane	34	14.1079	0.000275	TSPAN1, SLC6A4, AQP5, FPR2, GPR87, VIPR1, COL17A1, SLC39A8, MS4A2, CEACAM5, HHIP, KLRF1, BOC, SLC1A1, DCLK1, GOLM1, CD27, PTPRB, CLCA2, LRRN4, SLCO4A1, PTPRZ1, CD1A, AGER, EPHA3, MUC4, SLC4A11, PROM2, SLC26A9, CLDN1, SLC5A9, HBEGF, CD79A, SLITRK6	225	1415	18224	1.94618	0.0576132	0.00844124	0.348062	GO:0005887	integral component of plasma membrane	CC	34
GOTERM_CC_DIRECT	GO:0070062~extracellular exosome	55	22.8216	0.000426	TSPAN1, CRABP2, AQP5, MMP7, SCGB1A1, ACTG2, HMCN1, SERPINE1, GPX3, APOH, CEACAM5, TUBB1, SLC1A1, GOLM1, F11, CRTAC1, CILP, KRT13, SERPINF1, KRT15, MGAM, SLC26A9, CLIC6, COL1A2, CTSE, PLA2G2A, CA4, PLLP, SERPINB3, SLC27A2, CAPS, BPIFB1, C6, CDH2, GPM6A, FGA, KRT5, ITGB8, COMP, FAT2, CD27, SPP1, LRRN4, ARMC3, CHI3L1, COL15A1, MXRA5, MUC4, LCN2, COL14A1, PROM2, MYH11, SLC5A9, MUC5B, MUC16	225	2811	18224	1.58476	0.0878861	0.0114329	0.539062	GO:0070062	extracellular exosome	CC	55
GOTERM_CC_DIRECT	GO:0005886~plasma membrane	70	29.0456	0.00270987	PRX, CYP24A1, TSPAN1, SLC6A4, AQP5, CXCR1, VIPR1, FCRL5, FAP, SERPINE1, MS4A2, TMEM100, BOC, SLC1A1, DLG2, VNN2, F11, CLCA2, IL18RAP, RXFP1, SLCO4A1, CDHR3, FLNC, RND1, VSIG1, STXBP6, MGAM, SLC26A9, CLIC6, PLA2G2A, CA4, CNTN3, CAPS, IL1R2, PRF1, SCN1A, FPR2, CDH2, CDH3, ALDH3A1, COL17A1, KRT5, FGA, HPSE2, GPM6A, ITGB8, FAT2, SLC39A8, TNFRSF19, AHNAK2, KLRF1, PRSS12, CD27, IL1RL1, IGF1, CD1A, SLAM…	225	4121	18224	1.3758	0.443522	0.0630499	3.38535	GO:0005886	plasma membrane	CC	70
GOTERM_CC_DIRECT	GO:0009986~cell surface	16	6.639	0.00298324	MMP7, GREM1, PROM2, FGA, GRIA1, ITGB8, FAP, SLC26A9, ITGA7, SULF1, PLA2G1B, APOH, CA4, HBEGF, HHIP, SLITRK6	225	542	18224	2.39101	0.475517	0.062496	3.72093	GO:0009986	cell surface	CC	16
GOTERM_CC_DIRECT	GO:0030141~secretory granule	5	2.07469	0.0130805	PLA2G2A, PLA2G1B, CPA3, SCG5, SCGB1A1	225	74	18224	5.47267	0.94181	0.227828	15.3894	GO:0030141	secretory granule	CC	5
GOTERM_CC_DIRECT	GO:0005604~basement membrane	5	2.07469	0.0162941	COL17A1, HMCN1, SERPINF1, TNC, CCDC80	225	79	18224	5.1263	0.971233	0.255997	18.8203	GO:0005604	basement membrane	CC	5
GOTERM_CC_DIRECT	GO:0031982~vesicle	6	2.48963	0.0210079	CAPS, TSPAN1, PLN, SERPINB3, MUC4, MUC16	225	128	18224	3.79667	0.989807	0.297264	23.6215	GO:0031982	vesicle	CC	6
GOTERM_CC_DIRECT	GO:0016324~apical plasma membrane	9	3.73444	0.0277173	PROM2, MGAM, SLC26A9, AQP5, CLDN1, CA4, STC1, CDH2, SLC1A1	225	291	18224	2.50502	0.997692	0.351878	30.0052	GO:0016324	apical plasma membrane	CC	9
GOTERM_CC_DIRECT	GO:0005623~cell	5	2.07469	0.0349261	LCN2, PROK2, CCL13, DIO2, CXCL13	225	100	18224	4.04978	0.999538	0.400661	36.3137	GO:0005623	cell	CC	5
GOTERM_CC_DIRECT	GO:0009897~external side of plasma membrane	7	2.90456	0.0482469	IL6, FGA, IL1RL1, VTCN1, MS4A2, CD79A, CD27	225	213	18224	2.66183	0.999977	0.487047	46.6131	GO:0009897	external side of plasma membrane	CC	7
GOTERM_MF_DIRECT	GO:0005509~calcium ion binding	26	10.7884	1.47e-06	ASPN, CAPS, PRF1, LTBP1, CDH2, DNAH7, CDH3, MMP1, NECAB1, HMCN1, COMP, PRSS2, FAT2, PLA2G1B, EFCAB1, CRTAC1, CAPSL, CDHR3, S100A12, MMP10, EFHB, CAPN13, VSNL1, SULF1, PLA2G2A, DSC3	202	717	16881	3.03041	0.000504	0.000504	0.00199983	GO:0005509	calcium ion binding	MF	26
GOTERM_MF_DIRECT	GO:0005201~extracellular matrix structural constituent	8	3.3195	1.45e-05	COL14A1, COMP, COL3A1, COL1A2, CHI3L1, COL15A1, COL5A2, MUC5B	202	67	16881	9.97842	0.00498322	0.00249472	0.0198089	GO:0005201	extracellular matrix structural constituent	MF	8
GOTERM_MF_DIRECT	GO:0008201~heparin binding	11	4.56432	2.21e-05	F11, SERPINE2, FGF14, CXCL13, COMP, CCDC80, APOH, MMP7, HBEGF, CXCL6, AGER	202	160	16881	5.74539	0.00758786	0.00253571	0.0302005	GO:0008201	heparin binding	MF	11
GOTERM_MF_DIRECT	GO:0004252~serine-type endopeptidase activity	9	3.73444	0.0115518	F11, MMP10, CTSK, FCN3, FAP, PRSS2, MMP7, PRSS12, MMP1	202	255	16881	2.9495	0.981628	0.63184	14.6579	GO:0004252	serine-type endopeptidase activity	MF	9
GOTERM_MF_DIRECT	GO:0048018~receptor agonist activity	3	1.24481	0.015169	CXCL13, SFRP2, GREM1	202	16	16881	15.6692	0.994795	0.65063	18.8212	GO:0048018	receptor agonist activity	MF	3
GOTERM_MF_DIRECT	GO:0008009~chemokine activity	4	1.65975	0.0205138	CCL13, CXCL13, CXCL6, CCL18	202	49	16881	6.82198	0.999199	0.695277	24.6293	GO:0008009	chemokine activity	MF	4
GOTERM_MF_DIRECT	GO:0001077~transcriptional activator activity, RNA polymerase II core promoter proximal region sequence-specific binding	8	3.3195	0.0231706	MYOCD, SIX1, SOX2, NR4A2, TP63, SIX4, MYB, KLF4	202	236	16881	2.83286	0.999685	0.684018	27.3709	GO:0001077	transcriptional activator activity, RNA polymerase II core promoter proximal region sequence-specifi	MF	8
GOTERM_MF_DIRECT	GO:0005102~receptor binding	10	4.14938	0.025813	CCL13, RND1, FGA, SERPINE2, ITGB8, VTCN1, BLK, SERPINE1, PLA2G1B, SLC27A2	202	353	16881	2.3674	0.999876	0.675197	30.0057	GO:0005102	receptor binding	MF	10
GOTERM_MF_DIRECT	GO:0005198~structural molecule activity	8	3.3195	0.0289772	FGA, KRT5, SPRR1A, KRT15, MAP1A, CLDN1, COL15A1, KRT13	202	247	16881	2.7067	0.99996	0.675002	33.0441	GO:0005198	structural molecule activity	MF	8
GOTERM_MF_DIRECT	GO:0002020~protease binding	5	2.07469	0.0325944	LCN2, FAP, COMP, SERPINE1, SERPINB3	202	101	16881	4.13709	0.999989	0.680158	36.3677	GO:0002020	protease binding	MF	5
GOTERM_MF_DIRECT	GO:0005518~collagen binding	4	1.65975	0.0346714	ASPN, CTSK, COL14A1, COMP	202	60	16881	5.57129	0.999995	0.668296	38.2063	GO:0005518	collagen binding	MF	4
GOTERM_MF_DIRECT	GO:0005178~integrin binding	5	2.07469	0.0368086	SFRP2, FAP, COL3A1, IGF1, ESM1	202	105	16881	3.97949	0.999998	0.658733	40.0467	GO:0005178	integrin binding	MF	5
GOTERM_MF_DIRECT	GO:0001968~fibronectin binding	3	1.24481	0.0380191	CTSK, SFRP2, CCDC80	202	26	16881	9.64261	0.999998	0.641443	41.0664	GO:0001968	fibronectin binding	MF	3
GOTERM_MF_DIRECT	GO:0002039~p53 binding	4	1.65975	0.0457246	TRIM29, ZNF385D, TP63, ANKRD1	202	67	16881	4.98921	1	0.683368	47.19	GO:0002039	p53 binding	MF	4
GOTERM_MF_DIRECT	GO:0004222~metalloendopeptidase activity	5	2.07469	0.0461365	MMP10, CLCA2, FAP, MMP7, MMP1	202	113	16881	3.69776	1	0.661506	47.5	GO:0004222	metalloendopeptidase activity	MF	5

## Sheet: GO-NSIP vs. CTRL
Genetic Programs Between Steroid-Sensitive and Steroid-Insensitive Interstitial Lung Disease
Yanjiao Lu1, Kun Tang1, Shanshan Wang1, Pengfei Gao2, Zhen Tian1, Meijia Wang1, Jinkun Chen3, Chengfeng Xiao4, Jianping Zhao1, Jungang Xie1
1 Department of Respiratory and Critical Care Medicine, National Clinical Research Center of Respiratory Disease, Tongji Hospital, Tongji Medical College, Huazhong University of Science and Technology, Wuhan 430030, China.
2 Department of Respiratory and Critical Care Medicine, the First Affiliated Hospital of Henan University of Science and Technology, Luoyang, 471003, China.
3 Western University, 1151 Richmond Street, London, Ontario, Canada, N6A 3K7.
4 Department of Biology, Queen's University, Kingston, Ontario Canada, K7L 3N6
Supplemental file3: GO functional analysis of DEGs in ILDs
Category	Term	Count	%	PValue	Genes	List Total	Pop Hits	Pop Total	Fold Enrichment	Bonferroni	Benjamini	FDR
GOTERM_BP_DIRECT	GO:0045944~positive regulation of transcription from RNA polymerase II promoter	29	14.4279	4.6189e-06	CSRNP1, EPAS1, SERPINE1, HIF3A, CYR61, SERTAD1, MYC, P2RY1, ANKRD1, JUNB, EGR1, EDN1, TGFB3, IGF1, FOS, KLF4, FOSL2, NR4A2, BMP4, GREM1, NFKBIA, IL6, NR4A3, SFRP2, MAFF, FOSB, CDH13, NCOA7, ATF3	189	981	16792	2.62645	0.00742721	0.00124249	0.00120476
GOTERM_BP_DIRECT	GO:0007165~signal transduction	26	12.9353	0.00123277	GRIA1, CD274, CCL13, COL15A1, SHC3, CRABP2, EPAS1, RTKN2, ADM, IRS2, THBD, IL1RL1, RASD1, RGS1, TNFRSF17, CCL18, FGA, FGG, IGF1, NR4A2, GREM1, SFRP5, CD69, TEK, IL18R1, HBEGF	189	1161	16792	1.98967	0.863429	0.0641833	0.0622348
GOTERM_BP_DIRECT	GO:0008284~positive regulation of cell proliferation	22	10.9453	6.32449e-08	VIPR1, EDN1, TNC, ADM, LIFR, IRS2, IGF1, THBS1, AREG, CTGF, EREG, GREM1, ESM1, IL6, EDNRB, SFRP2, SERTAD1, MYC, MZB1, PROK2, ATF3, HBEGF	189	466	16792	4.19447	0.000102072	5.10387e-05	4.94892e-05
GOTERM_BP_DIRECT	GO:0006954~inflammatory response	19	9.45274	2.6916e-07	CCL13, CAMK1D, CD180, FOS, FPR2, CXCL13, PTGS2, CXCL2, AGER, THBS1, IL6, IL18RAP, CXCR1, PROK2, S100A12, CD27, CCL19, CCL18, MS4A2	189	379	16792	4.45405	0.00043433	0.000144808	0.000140412
GOTERM_BP_DIRECT	GO:0043066~negative regulation of apoptotic process	18	8.95522	1.47481e-05	PLK3, EGR3, CAMK1D, DUSP1, IGF1, THBS1, CYR61, BMP4, NFKBIA, GREM1, COMP, SOCS3, IL6, EDNRB, MYC, PROK2, CD27, TEK	189	455	16792	3.51481	0.0235226	0.00216395	0.00209826
GOTERM_BP_DIRECT	GO:0007186~G-protein coupled receptor signaling pathway	18	8.95522	0.0242171	CCL13, VIPR1, EDN1, SCTR, GPR4, FPR2, CXCL13, CXCL2, AREG, RASD1, SFRP2, CXCR1, RGS1, SFRP5, P2RY1, PROK2, CCL19, CCL18	189	899	16792	1.77891	1	0.364843	0.353767
GOTERM_BP_DIRECT	GO:0006955~immune response	17	8.45771	2.15006e-05	CD274, CCL13, VIPR1, IL1R2, CXCL13, CXCL2, THBS1, IL1RL1, IL6, IL18RAP, NFIL3, RGS1, CD27, CCL19, CCL18, MS4A2, IL18R1	189	421	16792	3.58763	0.0341071	0.00289183	0.00280403
GOTERM_BP_DIRECT	GO:0000122~negative regulation of transcription from RNA polymerase II promoter	17	8.45771	0.00709762	EGR1, PLK3, EDN1, ZBTB16, KLF4, NR4A2, BMP4, ZFP36, NR4A3, EDNRB, NFIL3, MYC, ANKRD1, SNAI1, FOSB, JUNB, ATF3	189	720	16792	2.09777	0.99999	0.181424	0.175916
GOTERM_BP_DIRECT	GO:0007166~cell surface receptor signaling pathway	14	6.96517	1.32919e-05	CD274, VIPR1, EDN1, SCTR, LIFR, CXCL13, AGER, IL18RAP, EDNRB, CXCR1, P2RY1, CD27, KLRD1, TSPAN1	189	274	16792	4.53961	0.0212248	0.00214531	0.00208018
GOTERM_BP_DIRECT	GO:0070374~positive regulation of ERK1 and ERK2 cascade	13	6.46766	6.53192e-07	FGA, CCL13, NDRG4, PLA2G2A, FGG, CTGF, BMP4, IL6, P2RY1, TEK, CCL19, FAM150B, CCL18	189	175	16792	6.60003	0.0010537	0.000263563	0.000255561
GOTERM_BP_DIRECT	GO:0001525~angiogenesis	13	6.46766	8.17586e-06	COL15A1, EPAS1, SERPINE1, HIF3A, PTGS2, APOLD1, CTGF, EREG, TMEM100, ESM1, PTPRB, PROK2, TEK	189	223	16792	5.1794	0.0131092	0.00188512	0.00182789
GOTERM_BP_DIRECT	GO:0008285~negative regulation of cell proliferation	13	6.46766	0.0017204	TGFB3, ZBTB16, ADM, KLF4, PTGS2, EREG, BMP4, IL6, SFRP2, ADAMTS1, SFRP5, CDH13, SOX7	189	396	16792	2.91668	0.937906	0.0771311	0.0747894
GOTERM_BP_DIRECT	GO:0006915~apoptotic process	13	6.46766	0.0260728	CSRNP1, PLK3, GADD45B, ZBTB16, C8ORF4, HIF3A, NFKBIA, GREM1, COMP, SFRP2, SFRP5, MZB1, MAP3K8	189	567	16792	2.03705	1	0.379113	0.367604
GOTERM_BP_DIRECT	GO:0032496~response to lipopolysaccharide	12	5.97015	2.39176e-06	THBD, EDN1, FMO1, CD27, ADM, FOS, CXCL13, TRIB1, PTGS2, CXCL2, JUNB, IDO1	189	164	16792	6.50097	0.00385287	0.000772061	0.000748622
GOTERM_BP_DIRECT	GO:0030198~extracellular matrix organization	12	5.97015	1.32445e-05	COMP, FGA, COL3A1, CCDC80, COL1A2, COL14A1, FGG, SERPINE1, TNC, THBS1, RXFP1, CYR61	189	196	16792	5.43959	0.0211498	0.00214531	0.00208018
GOTERM_BP_DIRECT	GO:0007267~cell-cell signaling	12	5.97015	0.000139343	GREM1, CCL13, EDN1, SFRP2, ADM, TEK, CXCL13, CCL18, AREG, CYR61, CTGF, EREG	189	254	16792	4.19748	0.201416	0.0143623	0.0139263
GOTERM_BP_DIRECT	GO:0006366~transcription from RNA polymerase II promoter	12	5.97015	0.0298721	EGR1, CSRNP1, NFIL3, EPAS1, MYC, MAFF, FOSB, FOS, HIF3A, KLF4, JUNB, ATF3	189	513	16792	2.07828	1	0.422927	0.410087
GOTERM_BP_DIRECT	GO:0045893~positive regulation of transcription, DNA-templated	12	5.97015	0.030606	BMP4, EGR1, IL6, KLF6, TGFB3, MYC, ZBTB16, SNAI1, FOS, IGF1, KLF4, SOX7	189	515	16792	2.07021	1	0.429549	0.416508
GOTERM_BP_DIRECT	GO:0048661~positive regulation of smooth muscle cell proliferation	11	5.47264	1.12994e-09	BMP4, IL6, EDN1, NR4A3, MYC, CDH13, IGF1, PTGS2, THBS1, EREG, HBEGF	189	60	16792	16.2885	1.82373e-06	1.82373e-06	1.76836e-06
GOTERM_BP_DIRECT	GO:0043065~positive regulation of apoptotic process	11	5.47264	0.00208232	BMP4, IL6, SFRP2, CAMK1D, GADD45B, DUSP1, TGFB3, ZBTB16, ANKRD1, ADM, PTGS2	189	300	16792	3.25771	0.965416	0.0884437	0.0857586
GOTERM_BP_DIRECT	GO:0007155~cell adhesion	11	5.47264	0.0341606	COMP, COL15A1, CDH3, TNC, CDH13, SLAMF7, FPR2, THBS1, HABP2, CYR61, CTGF	189	459	16792	2.12922	1	0.437581	0.424297
GOTERM_BP_DIRECT	GO:0001666~response to hypoxia	10	4.97512	0.000139908	NR4A2, EGR1, EPAS1, TGFB3, ADM, TEK, AGER, THBS1, APOLD1, SLC6A4	189	172	16792	5.1655	0.202144	0.0143623	0.0139263
GOTERM_BP_DIRECT	GO:0030335~positive regulation of cell migration	10	4.97512	0.000232058	BMP4, CD274, EDN1, SNAI1, CDH13, IRS2, IGF1, THBS1, CYR61, HBEGF	189	184	16792	4.82862	0.312425	0.0213052	0.0206584
GOTERM_BP_DIRECT	GO:0042493~response to drug	10	4.97512	0.0073638	IL6, SFRP2, CDH3, MYC, FOSB, FOS, PTGS2, THBS1, JUNB, SLC6A4	189	304	16792	2.92258	0.999993	0.181424	0.175916
GOTERM_BP_DIRECT	GO:0006357~regulation of transcription from RNA polymerase II promoter	10	4.97512	0.0604579	MAFF, KLF9, FOSB, FOS, HIF3A, SOX7, JUNB, ATF3, FOSL2, VGLL3	189	441	16792	2.01466	1	0.553409	0.536607
GOTERM_BP_DIRECT	GO:0007568~aging	9	4.47761	0.000547071	COL3A1, IL6, EDNRB, MMP7, TGFB3, P2RY1, ADM, FOS, CTGF	189	165	16792	4.84618	0.586548	0.0388203	0.0376417
GOTERM_BP_DIRECT	GO:0010628~positive regulation of gene expression	9	4.47761	0.0094781	IL6, CDH3, NFIL3, MYC, TNC, KLF4, LRRC32, CTGF, SLC6A4	189	262	16792	3.05198	1	0.201807	0.195681
GOTERM_BP_DIRECT	GO:0071356~cellular response to tumor necrosis factor	8	3.9801	0.000237604	CCL13, IL6, EDN1, ZFP36, ANKRD1, CCL19, CCL18, THBS1	189	110	16792	6.46157	0.318554	0.0213052	0.0206584
GOTERM_BP_DIRECT	GO:0042127~regulation of cell proliferation	8	3.9801	0.00486882	NFKBIA, TGFB3, MZB1, TNC, CD27, CXCL13, CXCL2, JUNB	189	185	16792	3.84201	0.999621	0.145524	0.141106
GOTERM_BP_DIRECT	GO:0051591~response to cAMP	7	3.48259	1.17379e-05	THBD, DUSP1, FOSB, FOS, TEK, AREG, JUNB	189	46	16792	13.5201	0.0187668	0.00214531	0.00208018
GOTERM_BP_DIRECT	GO:0071347~cellular response to interleukin-1	7	3.48259	0.000142377	CCL13, IL6, EDN1, MYC, ANKRD1, CCL19, CCL18	189	71	16792	8.75952	0.205318	0.0143623	0.0139263
GOTERM_BP_DIRECT	GO:0007565~female pregnancy	7	3.48259	0.000489281	THBD, HPGD, TGFB3, FOSB, ADM, FOS, IDO1	189	89	16792	6.98793	0.546107	0.0388203	0.0376417
GOTERM_BP_DIRECT	GO:0006935~chemotaxis	7	3.48259	0.00251349	CCL13, CXCR1, PROK2, FPR2, CCL18, CXCL2, CYR61	189	122	16792	5.09775	0.982783	0.101419	0.0983404
GOTERM_BP_DIRECT	GO:0007204~positive regulation of cytosolic calcium ion concentration	7	3.48259	0.00399957	EDN1, EDNRB, P2RY1, PROK2, ADM, FPR2, CXCL13	189	134	16792	4.64124	0.998448	0.12891	0.124997
GOTERM_BP_DIRECT	GO:0001501~skeletal system development	7	3.48259	0.00445559	COMP, COL3A1, COL1A2, ZBTB16, NPR3, IGF1, PAPSS2	189	137	16792	4.53961	0.999259	0.138295	0.134096
GOTERM_BP_DIRECT	GO:0000165~MAPK cascade	7	3.48259	0.0746603	ZFP36, SHC3, MYC, IRS2, TEK, EREG, HBEGF	189	262	16792	2.37376	1	0.633893	0.614648
GOTERM_BP_DIRECT	GO:0009612~response to mechanical stimulus	6	2.98507	0.000511693	COL3A1, P2RY1, TNC, FOSB, THBS1, JUNB	189	59	16792	9.03524	0.56224	0.0388203	0.0376417
GOTERM_BP_DIRECT	GO:0045669~positive regulation of osteoblast differentiation	6	2.98507	0.000553201	BMP4, NELL1, IL6, SFRP2, IGF1, CYR61	189	60	16792	8.88466	0.590621	0.0388203	0.0376417
GOTERM_BP_DIRECT	GO:0009611~response to wounding	6	2.98507	0.000692972	ZFP36, MYC, TNC, ADM, AGER, CTGF	189	63	16792	8.46158	0.673343	0.0431214	0.0418122
GOTERM_BP_DIRECT	GO:0070098~chemokine-mediated signaling pathway	6	2.98507	0.00119448	CCL13, CXCR1, CCL19, CXCL13, CCL18, CXCL2	189	71	16792	7.50816	0.854713	0.0641833	0.0622348
GOTERM_BP_DIRECT	GO:0050729~positive regulation of inflammatory response	6	2.98507	0.00135346	CCL13, IL1RL1, PLA2G2A, SERPINE1, S100A12, CCL18	189	73	16792	7.30246	0.887631	0.0682652	0.0661928
GOTERM_BP_DIRECT	GO:0007623~circadian rhythm	6	2.98507	0.00152753	EGR3, NFIL3, SERPINE1, KLF9, PROK2, SLC6A4	189	75	16792	7.10772	0.915189	0.0725129	0.0703115
GOTERM_BP_DIRECT	GO:0042060~wound healing	6	2.98507	0.0020343	COL3A1, IL6, CDH3, TGFB3, TNC, EREG	189	80	16792	6.66349	0.962623	0.0884437	0.0857586
GOTERM_BP_DIRECT	GO:0032355~response to estradiol	6	2.98507	0.00356612	DUSP1, MYC, PTGS2, AREG, CTGF, SLC6A4	189	91	16792	5.85802	0.996868	0.127905	0.124022
GOTERM_BP_DIRECT	GO:0002576~platelet degranulation	6	2.98507	0.006031	FGA, TGFB3, FGG, SERPINE1, IGF1, THBS1	189	103	16792	5.17553	0.999942	0.162869	0.157925
GOTERM_BP_DIRECT	GO:0001649~osteoblast differentiation	6	2.98507	0.00627939	BMP4, LRRC17, SNAI1, TNC, JUNB, CYR61	189	104	16792	5.12576	0.999962	0.166147	0.161102
GOTERM_BP_DIRECT	GO:0071222~cellular response to lipopolysaccharide	6	2.98507	0.0088467	IL6, ZFP36, EDNRB, CD180, SERPINE1, ANKRD1	189	113	16792	4.71752	0.999999	0.201017	0.194914
GOTERM_BP_DIRECT	GO:0045766~positive regulation of angiogenesis	6	2.98507	0.00950271	GREM1, SFRP2, SERPINE1, ADM, TEK, THBS1	189	115	16792	4.63547	1	0.201807	0.195681
GOTERM_BP_DIRECT	GO:0030168~platelet activation	6	2.98507	0.00950271	FGA, COL3A1, IL6, COL1A2, P2RY1, FGG	189	115	16792	4.63547	1	0.201807	0.195681
GOTERM_BP_DIRECT	GO:0019221~cytokine-mediated signaling pathway	6	2.98507	0.0159905	SOCS3, IL6, IL1R2, LIFR, IL13RA2, EREG	189	131	16792	4.06931	1	0.289985	0.281182
GOTERM_BP_DIRECT	GO:0051092~positive regulation of NF-kappaB transcription factor activity	6	2.98507	0.0169667	NFKBIA, GREM1, IL6, CTH, S100A12, AGER	189	133	16792	4.00812	1	0.300926	0.29179
GOTERM_BP_DIRECT	GO:0007596~blood coagulation	6	2.98507	0.0561516	THBD, FGA, COL1A2, MAFF, FGG, PAPSS2	189	184	16792	2.89717	1	0.536265	0.519984
GOTERM_BP_DIRECT	GO:0042346~positive regulation of NF-kappaB import into nucleus	5	2.48756	7.84588e-05	GREM1, C8ORF4, CCL19, PTGS2, IL18R1	189	21	16792	21.1539	0.118947	0.00974096	0.00944523
GOTERM_BP_DIRECT	GO:0050714~positive regulation of protein secretion	5	2.48756	0.000677349	FGA, TGFB3, FGG, ANKRD1, IGF1	189	36	16792	12.3398	0.664996	0.0431214	0.0418122
GOTERM_BP_DIRECT	GO:0030199~collagen fibril organization	5	2.48756	0.000921411	GREM1, COL3A1, SFRP2, COL1A2, COL14A1	189	39	16792	11.3906	0.774141	0.0550799	0.0534077
GOTERM_BP_DIRECT	GO:0045740~positive regulation of DNA replication	5	2.48756	0.00122158	IL6, TGFB3, IGF1, AREG, EREG	189	42	16792	10.577	0.860938	0.0641833	0.0622348
GOTERM_BP_DIRECT	GO:0002548~monocyte chemotaxis	5	2.48756	0.00122158	CCL13, IL6, S100A12, CCL19, CCL18	189	42	16792	10.577	0.860938	0.0641833	0.0622348
GOTERM_BP_DIRECT	GO:0043434~response to peptide hormone	5	2.48756	0.00145602	STC2, TEK, AREG, CTGF, EREG	189	44	16792	10.0962	0.904796	0.0712128	0.0690508
GOTERM_BP_DIRECT	GO:0032870~cellular response to hormone stimulus	5	2.48756	0.00158425	DUSP1, FOSB, SIK1, FOS, JUNB	189	45	16792	9.87184	0.922618	0.0730566	0.0708386
GOTERM_BP_DIRECT	GO:0035914~skeletal muscle cell differentiation	5	2.48756	0.00217598	EGR1, MAFF, ANKRD1, FOS, ATF3	189	49	16792	9.06598	0.970278	0.0900519	0.087318
GOTERM_BP_DIRECT	GO:0034097~response to cytokine	5	2.48756	0.00270898	CD274, COL3A1, LIFR, FOS, JUNB	189	52	16792	8.54294	0.987452	0.101681	0.0985941
GOTERM_BP_DIRECT	GO:0019233~sensory perception of pain	5	2.48756	0.00270898	EDN1, EDNRB, P2RY1, PROK2, PTGS2	189	52	16792	8.54294	0.987452	0.101681	0.0985941
GOTERM_BP_DIRECT	GO:0071346~cellular response to interferon-gamma	5	2.48756	0.00378518	CCL13, EDN1, MYC, CCL19, CCL18	189	57	16792	7.79356	0.997803	0.12891	0.124997
GOTERM_BP_DIRECT	GO:0051592~response to calcium ion	5	2.48756	0.00403056	FGA, IL6, DUSP1, FGG, THBS1	189	58	16792	7.65919	0.998524	0.12891	0.124997
GOTERM_BP_DIRECT	GO:0070373~negative regulation of ERK1 and ERK2 cascade	5	2.48756	0.00403056	ERRFI1, DUSP1, SPRY4, KLF4, ATF3	189	58	16792	7.65919	0.998524	0.12891	0.124997
GOTERM_BP_DIRECT	GO:0050679~positive regulation of epithelial cell proliferation	5	2.48756	0.00455314	BMP4, IL6, NR4A3, MYC, IGF1	189	60	16792	7.40388	0.999367	0.138656	0.134446
GOTERM_BP_DIRECT	GO:0008217~regulation of blood pressure	5	2.48756	0.00605462	EDN1, EDNRB, COL1A2, NPR3, PTGS2	189	65	16792	6.83435	0.999945	0.162869	0.157925
GOTERM_BP_DIRECT	GO:0060326~cell chemotaxis	5	2.48756	0.00605462	CCL13, FPR2, CCL19, CXCL2, HBEGF	189	65	16792	6.83435	0.999945	0.162869	0.157925
GOTERM_BP_DIRECT	GO:0051384~response to glucocorticoid	5	2.48756	0.00605462	IL6, DUSP1, ADM, PTGS2, AREG	189	65	16792	6.83435	0.999945	0.162869	0.157925
GOTERM_BP_DIRECT	GO:0043154~negative regulation of cysteine-type endopeptidase activity involved in apoptotic process	5	2.48756	0.00746912	IL6, SFRP2, CD27, KLF4, THBS1	189	69	16792	6.43816	0.999994	0.181424	0.175916
GOTERM_BP_DIRECT	GO:0051897~positive regulation of protein kinase B signaling	5	2.48756	0.0146562	IL6, TEK, CCL19, THBS1, HBEGF	189	84	16792	5.28849	1	0.279678	0.271188
GOTERM_BP_DIRECT	GO:0008544~epidermis development	5	2.48756	0.0152489	COL17A1, CRABP2, KRT5, KLK7, CTGF	189	85	16792	5.22627	1	0.279678	0.271188
GOTERM_BP_DIRECT	GO:0010976~positive regulation of neuron projection development	5	2.48756	0.0177699	NDRG4, IL6, CAMK1D, ANKRD1, FAM150B	189	89	16792	4.99138	1	0.311746	0.302282
GOTERM_BP_DIRECT	GO:0007160~cell-matrix adhesion	5	2.48756	0.0184383	COL17A1, FGA, COL3A1, FGG, CTGF	189	90	16792	4.93592	1	0.319993	0.310279
GOTERM_BP_DIRECT	GO:0007179~transforming growth factor beta receptor signaling pathway	5	2.48756	0.0198214	COL3A1, COL1A2, HPGD, TGFB3, FOS	189	92	16792	4.82862	1	0.333247	0.323129
GOTERM_BP_DIRECT	GO:0071456~cellular response to hypoxia	5	2.48756	0.0227754	EDN1, EPAS1, STC2, ANKRD1, PTGS2	189	96	16792	4.62743	1	0.356889	0.346054
GOTERM_BP_DIRECT	GO:0048015~phosphatidylinositol-mediated signaling	5	2.48756	0.0312829	NPR3, IRS2, IGF1, EREG, HBEGF	189	106	16792	4.19088	1	0.432167	0.419047
GOTERM_BP_DIRECT	GO:0007417~central nervous system development	5	2.48756	0.0459526	SHC3, VNN2, VNN3, ZBTB16, DCLK1	189	120	16792	3.70194	1	0.481607	0.466986
GOTERM_BP_DIRECT	GO:0001934~positive regulation of protein phosphorylation	5	2.48756	0.0545033	BMP4, EDNRB, P2RY1, TEK, CYR61	189	127	16792	3.4979	1	0.531867	0.51572
GOTERM_BP_DIRECT	GO:0010629~negative regulation of gene expression	5	2.48756	0.0681062	SFRP2, TIPARP, STC2, KLF4, CTGF	189	137	16792	3.24258	1	0.590986	0.573044
GOTERM_BP_DIRECT	GO:0030728~ovulation	4	1.99005	0.000282056	HPGD, MYC, PTGS2, EREG	189	12	16792	29.6155	0.365744	0.0239599	0.0232325
GOTERM_BP_DIRECT	GO:0035994~response to muscle stretch	4	1.99005	0.000694644	NFKBIA, EDN1, ANKRD1, FOS	189	16	16792	22.2116	0.674224	0.0431214	0.0418122
GOTERM_BP_DIRECT	GO:0002040~sprouting angiogenesis	4	1.99005	0.00264943	ESM1, CDH13, TEK, THBS1	189	25	16792	14.2154	0.986183	0.101681	0.0985941
GOTERM_BP_DIRECT	GO:0042476~odontogenesis	4	1.99005	0.00331457	BMP4, COL1A2, TGFB3, AQP5	189	27	16792	13.1625	0.995292	0.121584	0.117893
GOTERM_BP_DIRECT	GO:2000352~negative regulation of endothelial cell apoptotic process	4	1.99005	0.00368202	FGA, FGG, SERPINE1, TEK	189	28	16792	12.6924	0.997404	0.12891	0.124997
GOTERM_BP_DIRECT	GO:0048662~negative regulation of smooth muscle cell proliferation	4	1.99005	0.00407337	NDRG4, NPR3, KLF4, TRIB1	189	29	16792	12.2547	0.998623	0.12891	0.124997
GOTERM_BP_DIRECT	GO:1902042~negative regulation of extrinsic apoptotic signaling pathway via death domain receptors	4	1.99005	0.00588643	FGA, SFRP2, FGG, SERPINE1	189	33	16792	10.7693	0.999927	0.162869	0.157925
GOTERM_BP_DIRECT	GO:0043407~negative regulation of MAP kinase activity	4	1.99005	0.00751692	BMP4, RGS2, DUSP1, SPRY4	189	36	16792	9.87184	0.999995	0.181424	0.175916
GOTERM_BP_DIRECT	GO:0045597~positive regulation of cell differentiation	4	1.99005	0.00811375	SOCS3, JUNB, CYR61, CTGF	189	37	16792	9.60503	0.999998	0.189791	0.184029
GOTERM_BP_DIRECT	GO:0032570~response to progesterone	4	1.99005	0.00938908	TGFB3, FOSB, FOS, THBS1	189	39	16792	9.11247	1	0.201807	0.195681
GOTERM_BP_DIRECT	GO:0043280~positive regulation of cysteine-type endopeptidase activity involved in apoptotic process	4	1.99005	0.0100681	MYC, SOX7, CYR61, CTGF	189	40	16792	8.88466	1	0.211037	0.20463
GOTERM_BP_DIRECT	GO:0045429~positive regulation of nitric oxide biosynthetic process	4	1.99005	0.0122729	IL6, EDN1, KLF4, PTGS2	189	43	16792	8.2648	1	0.247605	0.240088
GOTERM_BP_DIRECT	GO:0010595~positive regulation of endothelial cell migration	4	1.99005	0.014733	BMP4, EDN1, TEK, THBS1	189	46	16792	7.72579	1	0.279678	0.271188
GOTERM_BP_DIRECT	GO:0071277~cellular response to calcium ion	4	1.99005	0.0194097	EDN1, FOSB, FOS, JUNB	189	51	16792	6.96836	1	0.32976	0.319749
GOTERM_BP_DIRECT	GO:0048146~positive regulation of fibroblast proliferation	4	1.99005	0.0225646	MYC, IGF1, FOSL2, EREG	189	54	16792	6.58123	1	0.356889	0.346054
GOTERM_BP_DIRECT	GO:0042475~odontogenesis of dentin-containing tooth	4	1.99005	0.0236746	BMP4, TNC, SOSTDC1, ADM	189	55	16792	6.46157	1	0.363912	0.352864
GOTERM_BP_DIRECT	GO:0060548~negative regulation of cell death	4	1.99005	0.0236746	BMP4, MYC, CYR61, CTGF	189	55	16792	6.46157	1	0.363912	0.352864
GOTERM_BP_DIRECT	GO:0016049~cell growth	4	1.99005	0.0248137	NDRG4, IL6, EDN1, TGFB3	189	56	16792	6.34618	1	0.364843	0.353767
GOTERM_BP_DIRECT	GO:0001570~vasculogenesis	4	1.99005	0.0248137	TMEM100, TIPARP, ADM, JUNB	189	56	16792	6.34618	1	0.364843	0.353767
GOTERM_BP_DIRECT	GO:0007173~epidermal growth factor receptor signaling pathway	4	1.99005	0.0248137	SHC3, AREG, EREG, HBEGF	189	56	16792	6.34618	1	0.364843	0.353767
GOTERM_BP_DIRECT	GO:0071407~cellular response to organic cyclic compound	4	1.99005	0.0284057	NFKBIA, TIPARP, P2RY1, ANKRD1	189	59	16792	6.0235	1	0.405724	0.393407
GOTERM_BP_DIRECT	GO:0030574~collagen catabolic process	4	1.99005	0.0349712	COL3A1, COL15A1, MMP7, COL1A2	189	64	16792	5.55291	1	0.444437	0.430944
GOTERM_BP_DIRECT	GO:0046330~positive regulation of JNK cascade	4	1.99005	0.0363704	GADD45B, CD27, CCL19, CTGF	189	65	16792	5.46748	1	0.455857	0.442017
GOTERM_BP_DIRECT	GO:0030593~neutrophil chemotaxis	4	1.99005	0.037798	CCL13, EDN1, S100A12, CCL18	189	66	16792	5.38464	1	0.465695	0.451557
GOTERM_BP_DIRECT	GO:0007200~phospholipase C-activating G-protein coupled receptor signaling pathway	4	1.99005	0.037798	EDNRB, NPR3, P2RY1, FPR2	189	66	16792	5.38464	1	0.465695	0.451557
GOTERM_BP_DIRECT	GO:0009749~response to glucose	4	1.99005	0.0407382	EGR1, IRS2, THBS1, CTGF	189	68	16792	5.22627	1	0.4661	0.451949
GOTERM_BP_DIRECT	GO:0035690~cellular response to drug	4	1.99005	0.0422504	EDN1, MYC, ANKRD1, CD69	189	69	16792	5.15053	1	0.4661	0.451949
GOTERM_BP_DIRECT	GO:0001938~positive regulation of endothelial cell proliferation	4	1.99005	0.0422504	BMP4, EGR3, CDH13, TEK	189	69	16792	5.15053	1	0.4661	0.451949
GOTERM_BP_DIRECT	GO:0071300~cellular response to retinoic acid	4	1.99005	0.0437905	MYC, TNC, KLF4, SLC6A4	189	70	16792	5.07695	1	0.4661	0.451949
GOTERM_BP_DIRECT	GO:0009791~post-embryonic development	4	1.99005	0.0485769	NR4A2, BMP4, CSRNP1, TIPARP	189	73	16792	4.8683	1	0.499383	0.484222
GOTERM_BP_DIRECT	GO:0060021~palate development	4	1.99005	0.0536084	CSRNP1, TGFB3, TIPARP, SNAI1	189	76	16792	4.67613	1	0.531867	0.51572
GOTERM_BP_DIRECT	GO:0031295~T cell costimulation	4	1.99005	0.0570965	CD274, HHLA2, MAP3K8, CCL19	189	78	16792	4.55623	1	0.538911	0.52255
GOTERM_BP_DIRECT	GO:0006805~xenobiotic metabolic process	4	1.99005	0.0570965	SULT1B1, FMO1, S100A12, CYP3A5	189	78	16792	4.55623	1	0.538911	0.52255
GOTERM_BP_DIRECT	GO:0050728~negative regulation of inflammatory response	4	1.99005	0.0588801	SOCS3, ZFP36, TEK, KLF4	189	79	16792	4.49856	1	0.543043	0.526557
GOTERM_BP_DIRECT	GO:0001558~regulation of cell growth	4	1.99005	0.0606898	ESM1, FAM107A, CYR61, CTGF	189	80	16792	4.44233	1	0.553409	0.536607
GOTERM_BP_DIRECT	GO:0060070~canonical Wnt signaling pathway	4	1.99005	0.066273	NR4A2, CDH3, MYC, KLF4	189	83	16792	4.28176	1	0.581329	0.563681
GOTERM_BP_DIRECT	GO:0006928~movement of cell or subcellular component	4	1.99005	0.0720828	VNN2, FPR2, IGF1, PTGS2	189	86	16792	4.1324	1	0.622148	0.60326
GOTERM_BP_DIRECT	GO:0006469~negative regulation of protein kinase activity	4	1.99005	0.0997139	SOCS3, IL6, GADD45B, TRIB1	189	99	16792	3.58976	1	0.734878	0.712568
GOTERM_BP_DIRECT	GO:0051918~negative regulation of fibrinolysis	3	1.49254	0.00528882	THBD, SERPINE1, THBS1	189	10	16792	26.654	0.999808	0.155203	0.150491
GOTERM_BP_DIRECT	GO:0032693~negative regulation of interleukin-10 production	3	1.49254	0.00764365	CD274, AGER, IDO1	189	12	16792	22.2116	0.999996	0.181424	0.175916
GOTERM_BP_DIRECT	GO:0030195~negative regulation of blood coagulation	3	1.49254	0.00764365	THBD, EDN1, SERPINE1	189	12	16792	22.2116	0.999996	0.181424	0.175916
GOTERM_BP_DIRECT	GO:0007567~parturition	3	1.49254	0.00764365	HPGD, MAFF, RXFP1	189	12	16792	22.2116	0.999996	0.181424	0.175916
GOTERM_BP_DIRECT	GO:0003198~epithelial to mesenchymal transition involved in endocardial cushion formation	3	1.49254	0.00896728	TMEM100, BMP4, SNAI1	189	13	16792	20.5031	1	0.201017	0.194914
GOTERM_BP_DIRECT	GO:0035810~positive regulation of urine volume	3	1.49254	0.00896728	EDN1, EDNRB, NPR3	189	13	16792	20.5031	1	0.201017	0.194914
GOTERM_BP_DIRECT	GO:0014912~negative regulation of smooth muscle cell migration	3	1.49254	0.0103853	NDRG4, SERPINE1, TRIB1	189	14	16792	19.0385	1	0.212176	0.205735
GOTERM_BP_DIRECT	GO:0006807~nitrogen compound metabolic process	3	1.49254	0.0103853	VNN2, VNN3, TIPARP	189	14	16792	19.0385	1	0.212176	0.205735
GOTERM_BP_DIRECT	GO:0010613~positive regulation of cardiac muscle hypertrophy	3	1.49254	0.0134956	EDN1, NR4A3, IGF1	189	16	16792	16.6587	1	0.262433	0.254466
GOTERM_BP_DIRECT	GO:0006885~regulation of pH	3	1.49254	0.0134956	EDN1, EDNRB, PDK4	189	16	16792	16.6587	1	0.262433	0.254466
GOTERM_BP_DIRECT	GO:0061036~positive regulation of cartilage development	3	1.49254	0.0134956	BMP4, ZBTB16, CYR61	189	16	16792	16.6587	1	0.262433	0.254466
GOTERM_BP_DIRECT	GO:0042310~vasoconstriction	3	1.49254	0.0151835	EDN1, EDNRB, SLC6A4	189	17	16792	15.6788	1	0.279678	0.271188
GOTERM_BP_DIRECT	GO:0010460~positive regulation of heart rate	3	1.49254	0.0151835	EDN1, SLC1A1, ADM	189	17	16792	15.6788	1	0.279678	0.271188
GOTERM_BP_DIRECT	GO:0031668~cellular response to extracellular stimulus	3	1.49254	0.016957	NR4A2, SFRP2, FOS	189	18	16792	14.8078	1	0.300926	0.29179
GOTERM_BP_DIRECT	GO:0045638~negative regulation of myeloid cell differentiation	3	1.49254	0.018814	NFKBIA, ZFP36, ZBTB16	189	19	16792	14.0284	1	0.32304	0.313233
GOTERM_BP_DIRECT	GO:0046697~decidualization	3	1.49254	0.0207524	STC2, PTGS2, JUNB	189	20	16792	13.327	1	0.345303	0.33482
GOTERM_BP_DIRECT	GO:0045987~positive regulation of smooth muscle contraction	3	1.49254	0.0227702	EDN1, PROK2, PTGS2	189	21	16792	12.6924	1	0.356889	0.346054
GOTERM_BP_DIRECT	GO:0042730~fibrinolysis	3	1.49254	0.0227702	FGA, FGG, SERPINE1	189	21	16792	12.6924	1	0.356889	0.346054
GOTERM_BP_DIRECT	GO:0090023~positive regulation of neutrophil chemotaxis	3	1.49254	0.0248654	CAMK1D, CCL19, CXCL2	189	22	16792	12.1154	1	0.364843	0.353767
GOTERM_BP_DIRECT	GO:0032967~positive regulation of collagen biosynthetic process	3	1.49254	0.027036	BMP4, TGFB3, CTGF	189	23	16792	11.5887	1	0.389608	0.37778
GOTERM_BP_DIRECT	GO:0042327~positive regulation of phosphorylation	3	1.49254	0.0315959	THBS1, AREG, EREG	189	25	16792	10.6616	1	0.432167	0.419047
GOTERM_BP_DIRECT	GO:0032735~positive regulation of interleukin-12 production	3	1.49254	0.0315959	CCL19, AGER, IDO1	189	25	16792	10.6616	1	0.432167	0.419047
GOTERM_BP_DIRECT	GO:0045840~positive regulation of mitotic nuclear division	3	1.49254	0.0339813	EDN1, IGF1, EREG	189	26	16792	10.2515	1	0.437581	0.424297
GOTERM_BP_DIRECT	GO:0051930~regulation of sensory perception of pain	3	1.49254	0.0339813	TMEM100, EDN1, EDNRB	189	26	16792	10.2515	1	0.437581	0.424297
GOTERM_BP_DIRECT	GO:0042104~positive regulation of activated T cell proliferation	3	1.49254	0.0364346	HHLA2, IGF1, AGER	189	27	16792	9.87184	1	0.455857	0.442017
GOTERM_BP_DIRECT	GO:0061418~regulation of transcription from RNA polymerase II promoter in response to hypoxia	3	1.49254	0.0389541	EGR1, EPAS1, HIF3A	189	28	16792	9.51927	1	0.4661	0.451949
GOTERM_BP_DIRECT	GO:0009314~response to radiation	3	1.49254	0.0389541	PLK3, COL3A1, JUNB	189	28	16792	9.51927	1	0.4661	0.451949
GOTERM_BP_DIRECT	GO:0048247~lymphocyte chemotaxis	3	1.49254	0.0389541	CCL13, CCL19, CCL18	189	28	16792	9.51927	1	0.4661	0.451949
GOTERM_BP_DIRECT	GO:0051973~positive regulation of telomerase activity	3	1.49254	0.0415378	GREM1, MYC, KLF4	189	29	16792	9.19102	1	0.4661	0.451949
GOTERM_BP_DIRECT	GO:0033574~response to testosterone	3	1.49254	0.0441842	EDN1, DUSP1, THBS1	189	30	16792	8.88466	1	0.4661	0.451949
GOTERM_BP_DIRECT	GO:0044344~cellular response to fibroblast growth factor stimulus	3	1.49254	0.0441842	ZFP36, EGR3, MYC	189	30	16792	8.88466	1	0.4661	0.451949
GOTERM_BP_DIRECT	GO:0060325~face morphogenesis	3	1.49254	0.0441842	CSRNP1, TGFB3, TIPARP	189	30	16792	8.88466	1	0.4661	0.451949
GOTERM_BP_DIRECT	GO:0045765~regulation of angiogenesis	3	1.49254	0.0468914	IL6, PROK2, CXCL13	189	31	16792	8.59805	1	0.485145	0.470417
GOTERM_BP_DIRECT	GO:0043200~response to amino acid	3	1.49254	0.0468914	IL6, EDN1, CTGF	189	31	16792	8.59805	1	0.485145	0.470417
GOTERM_BP_DIRECT	GO:0045907~positive regulation of vasoconstriction	3	1.49254	0.0496578	FGA, FGG, PTGS2	189	32	16792	8.32937	1	0.507264	0.491864
GOTERM_BP_DIRECT	GO:0071364~cellular response to epidermal growth factor stimulus	3	1.49254	0.0524818	ERRFI1, ZFP36, MYC	189	33	16792	8.07696	1	0.52941	0.513337
GOTERM_BP_DIRECT	GO:0043491~protein kinase B signaling	3	1.49254	0.0524818	TMEM100, PLK3, IGF1	189	33	16792	8.07696	1	0.52941	0.513337
GOTERM_BP_DIRECT	GO:0048286~lung alveolus development	3	1.49254	0.0553616	BMP4, ERRFI1, TGFB3	189	34	16792	7.8394	1	0.531867	0.51572
GOTERM_BP_DIRECT	GO:0045787~positive regulation of cell cycle	3	1.49254	0.0553616	NR4A3, MYC, SLC6A4	189	34	16792	7.8394	1	0.531867	0.51572
GOTERM_BP_DIRECT	GO:0072593~reactive oxygen species metabolic process	3	1.49254	0.0582959	PDK4, CYR61, CTGF	189	35	16792	7.61542	1	0.540744	0.524328
GOTERM_BP_DIRECT	GO:0042594~response to starvation	3	1.49254	0.0582959	ZFP36, PDK4, ADM	189	35	16792	7.61542	1	0.540744	0.524328
GOTERM_BP_DIRECT	GO:0030501~positive regulation of bone mineralization	3	1.49254	0.0582959	BMP4, NELL1, TGFB3	189	35	16792	7.61542	1	0.540744	0.524328
GOTERM_BP_DIRECT	GO:0009409~response to cold	3	1.49254	0.0612829	IL6, ADM, FOS	189	36	16792	7.40388	1	0.555677	0.538807
GOTERM_BP_DIRECT	GO:0007162~negative regulation of cell adhesion	3	1.49254	0.0643211	TNC, CDH13, RND1	189	37	16792	7.20378	1	0.576206	0.558713
GOTERM_BP_DIRECT	GO:0045786~negative regulation of cell cycle	3	1.49254	0.0643211	BMP4, HPGD, PTGS2	189	37	16792	7.20378	1	0.576206	0.558713
GOTERM_BP_DIRECT	GO:2001237~negative regulation of extrinsic apoptotic signaling pathway	3	1.49254	0.0674091	BMP4, IGF1, THBS1	189	38	16792	7.0142	1	0.588099	0.570244
GOTERM_BP_DIRECT	GO:0001658~branching involved in ureteric bud morphogenesis	3	1.49254	0.080229	GREM1, BMP4, MYC	189	42	16792	6.34618	1	0.667472	0.647208
GOTERM_BP_DIRECT	GO:0031623~receptor internalization	3	1.49254	0.0835439	GRIA1, CXCR1, ADM	189	43	16792	6.1986	1	0.681611	0.660917
GOTERM_BP_DIRECT	GO:0030514~negative regulation of BMP signaling pathway	3	1.49254	0.0902962	GREM1, SFRP2, SOSTDC1	189	45	16792	5.9231	1	0.710917	0.689334
GOTERM_BP_DIRECT	GO:0000186~activation of MAPKK activity	3	1.49254	0.0937309	BMP4, GADD45B, MAP3K8	189	46	16792	5.79434	1	0.719658	0.69781
GOTERM_BP_DIRECT	GO:0045860~positive regulation of protein kinase activity	3	1.49254	0.0972029	CCL19, CYR61, EREG	189	47	16792	5.67106	1	0.719658	0.69781
GOTERM_BP_DIRECT	GO:0045600~positive regulation of fat cell differentiation	3	1.49254	0.0972029	ZFP36, SFRP2, ZBTB16	189	47	16792	5.67106	1	0.719658	0.69781
GOTERM_BP_DIRECT	GO:0007193~adenylate cyclase-inhibiting G-protein coupled receptor signaling pathway	3	1.49254	0.0972029	RGS1, NPR3, P2RY1	189	47	16792	5.67106	1	0.719658	0.69781
GOTERM_BP_DIRECT	GO:0032227~negative regulation of synaptic transmission, dopaminergic	2	0.995025	0.0222669	PTGS2, SLC6A4	189	2	16792	88.8466	1	0.356889	0.346054
GOTERM_BP_DIRECT	GO:0006525~arginine metabolic process	2	0.995025	0.0222669	ARG2, ART4	189	2	16792	88.8466	1	0.356889	0.346054
GOTERM_BP_DIRECT	GO:1990646~cellular response to prolactin	2	0.995025	0.0332147	IL6, MYC	189	3	16792	59.231	1	0.435842	0.42261
GOTERM_BP_DIRECT	GO:0007500~mesodermal cell fate determination	2	0.995025	0.0332147	BMP4, KLF4	189	3	16792	59.231	1	0.435842	0.42261
GOTERM_BP_DIRECT	GO:0071409~cellular response to cycloheximide	2	0.995025	0.0332147	MYC, KLF4	189	3	16792	59.231	1	0.435842	0.42261
GOTERM_BP_DIRECT	GO:0010560~positive regulation of glycoprotein biosynthetic process	2	0.995025	0.0332147	IGF1, CCL19	189	3	16792	59.231	1	0.435842	0.42261
GOTERM_BP_DIRECT	GO:0019343~cysteine biosynthetic process via cystathionine	2	0.995025	0.0332147	CBS, CTH	189	3	16792	59.231	1	0.435842	0.42261
GOTERM_BP_DIRECT	GO:2000660~negative regulation of interleukin-1-mediated signaling pathway	2	0.995025	0.0440406	IL6, IL1R2	189	4	16792	44.4233	1	0.4661	0.451949
GOTERM_BP_DIRECT	GO:0033687~osteoblast proliferation	2	0.995025	0.0440406	LRRC17, JUNB	189	4	16792	44.4233	1	0.4661	0.451949
GOTERM_BP_DIRECT	GO:0070814~hydrogen sulfide biosynthetic process	2	0.995025	0.0440406	CBS, CTH	189	4	16792	44.4233	1	0.4661	0.451949
GOTERM_BP_DIRECT	GO:0019344~cysteine biosynthetic process	2	0.995025	0.0440406	CBS, CTH	189	4	16792	44.4233	1	0.4661	0.451949
GOTERM_BP_DIRECT	GO:0032269~negative regulation of cellular protein metabolic process	2	0.995025	0.0440406	EDN1, EDNRB	189	4	16792	44.4233	1	0.4661	0.451949
GOTERM_BP_DIRECT	GO:0090191~negative regulation of branching involved in ureteric bud morphogenesis	2	0.995025	0.0440406	GREM1, BMP4	189	4	16792	44.4233	1	0.4661	0.451949
GOTERM_BP_DIRECT	GO:0010748~negative regulation of plasma membrane long-chain fatty acid transport	2	0.995025	0.0440406	IRS2, THBS1	189	4	16792	44.4233	1	0.4661	0.451949
GOTERM_BP_DIRECT	GO:0014826~vein smooth muscle contraction	2	0.995025	0.0440406	EDN1, EDNRB	189	4	16792	44.4233	1	0.4661	0.451949
GOTERM_BP_DIRECT	GO:0046006~regulation of activated T cell proliferation	2	0.995025	0.0440406	CD274, IDO1	189	4	16792	44.4233	1	0.4661	0.451949
GOTERM_BP_DIRECT	GO:0072378~blood coagulation, fibrin clot formation	2	0.995025	0.0440406	FGA, FGG	189	4	16792	44.4233	1	0.4661	0.451949
GOTERM_BP_DIRECT	GO:0060406~positive regulation of penile erection	2	0.995025	0.0440406	EDNRB, P2RY1	189	4	16792	44.4233	1	0.4661	0.451949
GOTERM_BP_DIRECT	GO:0010757~negative regulation of plasminogen activation	2	0.995025	0.0547459	SERPINE1, THBS1	189	5	16792	35.5386	1	0.531867	0.51572
GOTERM_BP_DIRECT	GO:0034392~negative regulation of smooth muscle cell apoptotic process	2	0.995025	0.0547459	EDN1, IGF1	189	5	16792	35.5386	1	0.531867	0.51572
GOTERM_BP_DIRECT	GO:0042403~thyroid hormone metabolic process	2	0.995025	0.0547459	SULT1B1, DIO2	189	5	16792	35.5386	1	0.531867	0.51572
GOTERM_BP_DIRECT	GO:0019346~transsulfuration	2	0.995025	0.0547459	CBS, CTH	189	5	16792	35.5386	1	0.531867	0.51572
GOTERM_BP_DIRECT	GO:0071376~cellular response to corticotropin-releasing hormone stimulus	2	0.995025	0.0653319	NR4A2, NR4A3	189	6	16792	29.6155	1	0.576206	0.558713
GOTERM_BP_DIRECT	GO:0035754~B cell chemotaxis	2	0.995025	0.0653319	CH25H, CXCL13	189	6	16792	29.6155	1	0.576206	0.558713
GOTERM_BP_DIRECT	GO:0042045~epithelial fluid transport	2	0.995025	0.0653319	EDN1, EDNRB	189	6	16792	29.6155	1	0.576206	0.558713
GOTERM_BP_DIRECT	GO:0019441~tryptophan catabolic process to kynurenine	2	0.995025	0.0758	TDO2, IDO1	189	7	16792	25.3847	1	0.633893	0.614648
GOTERM_BP_DIRECT	GO:0061051~positive regulation of cell growth involved in cardiac muscle cell development	2	0.995025	0.0758	EDN1, IGF1	189	7	16792	25.3847	1	0.633893	0.614648
GOTERM_BP_DIRECT	GO:0070233~negative regulation of T cell apoptotic process	2	0.995025	0.0758	CD27, IDO1	189	7	16792	25.3847	1	0.633893	0.614648
GOTERM_BP_DIRECT	GO:0030157~pancreatic juice secretion	2	0.995025	0.0758	NPR3, AQP5	189	7	16792	25.3847	1	0.633893	0.614648
GOTERM_BP_DIRECT	GO:0003337~mesenchymal to epithelial transition involved in metanephros morphogenesis	2	0.995025	0.0758	GREM1, BMP4	189	7	16792	25.3847	1	0.633893	0.614648
GOTERM_BP_DIRECT	GO:0015939~pantothenate metabolic process	2	0.995025	0.0861515	VNN2, VNN3	189	8	16792	22.2116	1	0.681611	0.660917
GOTERM_BP_DIRECT	GO:0033689~negative regulation of osteoblast proliferation	2	0.995025	0.0861515	GREM1, NELL1	189	8	16792	22.2116	1	0.681611	0.660917
GOTERM_BP_DIRECT	GO:0021952~central nervous system projection neuron axonogenesis	2	0.995025	0.0861515	NR4A2, DCLK1	189	8	16792	22.2116	1	0.681611	0.660917
GOTERM_BP_DIRECT	GO:0090277~positive regulation of peptide hormone secretion	2	0.995025	0.0861515	FGA, FGG	189	8	16792	22.2116	1	0.681611	0.660917
GOTERM_BP_DIRECT	GO:0061469~regulation of type B pancreatic cell proliferation	2	0.995025	0.0861515	ERRFI1, NR4A3	189	8	16792	22.2116	1	0.681611	0.660917
GOTERM_BP_DIRECT	GO:0010888~negative regulation of lipid storage	2	0.995025	0.0861515	NFKBIA, IL6	189	8	16792	22.2116	1	0.681611	0.660917
GOTERM_BP_DIRECT	GO:0032966~negative regulation of collagen biosynthetic process	2	0.995025	0.0861515	ERRFI1, IL6	189	8	16792	22.2116	1	0.681611	0.660917
GOTERM_BP_DIRECT	GO:0009812~flavonoid metabolic process	2	0.995025	0.0861515	SULT1B1, MYC	189	8	16792	22.2116	1	0.681611	0.660917
GOTERM_BP_DIRECT	GO:0046887~positive regulation of hormone secretion	2	0.995025	0.0861515	EDN1, P2RY1	189	8	16792	22.2116	1	0.681611	0.660917
GOTERM_BP_DIRECT	GO:0060670~branching involved in labyrinthine layer morphogenesis	2	0.995025	0.0963877	SOCS3, ADM	189	9	16792	19.7437	1	0.719658	0.69781
GOTERM_BP_DIRECT	GO:0046007~negative regulation of activated T cell proliferation	2	0.995025	0.0963877	CD274, LRRC32	189	9	16792	19.7437	1	0.719658	0.69781
GOTERM_BP_DIRECT	GO:0010469~regulation of receptor activity	2	0.995025	0.0963877	P2RY1, SERPINE1	189	9	16792	19.7437	1	0.719658	0.69781
GOTERM_BP_DIRECT	GO:0060452~positive regulation of cardiac muscle contraction	2	0.995025	0.0963877	RGS2, CTGF	189	9	16792	19.7437	1	0.719658	0.69781
GOTERM_BP_DIRECT	GO:0048660~regulation of smooth muscle cell proliferation	2	0.995025	0.0963877	BMP4, NR4A3	189	9	16792	19.7437	1	0.719658	0.69781
GOTERM_BP_DIRECT	GO:0006569~tryptophan catabolic process	2	0.995025	0.0963877	TDO2, IDO1	189	9	16792	19.7437	1	0.719658	0.69781
GOTERM_BP_DIRECT	GO:0002544~chronic inflammatory response	2	0.995025	0.0963877	CXCL13, THBS1	189	9	16792	19.7437	1	0.719658	0.69781
GOTERM_BP_DIRECT	GO:0031639~plasminogen activation	2	0.995025	0.0963877	FGA, FGG	189	9	16792	19.7437	1	0.719658	0.69781
GOTERM_BP_DIRECT	GO:0043589~skin morphogenesis	2	0.995025	0.0963877	ERRFI1, COL1A2	189	9	16792	19.7437	1	0.719658	0.69781
GOTERM_CC_DIRECT	GO:0005886~plasma membrane	70	34.8259	2.14982e-05	VIPR1, SERPINE1, IRS2, SLC2A3, AQP5, RXFP1, SLC6A4, RND1, CTGF, TMEM100, THBD, RGS2, IL18RAP, CDH3, EDNRB, VSIG1, RGS1, CA4, MUC15, FGA, FCRL5, IL1R2, FGG, DIO2, CACNA2D3, LIFR, KRT5, SLCO4A1, SLCO2A1, CDH13, MS4A2, HBEGF, COL17A1, GRIA1, GPM6A, CD274, SHC3, NPR3, SLC1A1, FPR2, AGER, APOLD1, ART4, CD79A, IL1RL1, RASD1, CXCR1, P2RY1, S100A12, SCN7A, SLAMF7, TNFRSF17, STXBP6, TSPAN1, SLC19A2, MGAM,…	194	4121	18224	1.59565	0.00343384	0.000859928	0.000811557
GOTERM_CC_DIRECT	GO:0005576~extracellular region	51	25.3731	2.02893e-12	FCN3, COL14A1, SERPINE1, TNC, ADM, CXCL13, CXCL2, CYR61, CTGF, COMP, ESM1, PROK2, MUC15, FAM150B, IL13RA2, PAMR1, HABP2, FGA, EDN1, MMP7, GPX3, IL1R2, FGG, EREG, SFRP2, FNDC1, MZB1, SCG5, PLA1A, HBEGF, COL17A1, CCL13, COL15A1, THBS1, AGER, KLK7, APOLD1, STC2, S100A12, CCL19, TGFB3, PLA2G2A, IGF1, BMP4, NELL1, COL3A1, IL6, COL1A2, SCGB3A2, CD27, TEK	194	1610	18224	2.97568	3.24629e-10	3.24629e-10	3.06368e-10
GOTERM_CC_DIRECT	GO:0005615~extracellular space	42	20.8955	5.81379e-10	CCL13, COL15A1, COL14A1, LRRC17, SERPINE1, TNC, ADM, CXCL13, THBS1, CXCL2, AREG, KLK7, CTGF, COMP, THBD, STC2, SOSTDC1, CPXM1, CCL19, IL13RA2, CCL18, HABP2, FGA, EDN1, MMP7, TGFB3, GPX3, PLA2G2A, FGG, IGF1, EREG, BMP4, GREM1, COL3A1, IL6, SFRP2, COL1A2, CILP, VNN3, SFRP5, CDH13, HBEGF	194	1347	18224	2.92903	9.30206e-08	4.65103e-08	4.38941e-08
GOTERM_CC_DIRECT	GO:0005887~integral component of plasma membrane	30	14.9254	0.00045058	COL17A1, VIPR1, NPR3, SLC1A1, SLC2A3, AQP5, FPR2, LRRC32, AGER, SLC6A4, CD79A, THBD, EDNRB, P2RY1, TSPAN1, SLC19A2, CD180, SCTR, LIFR, GPR4, DCLK1, EREG, PTPRB, SLCO4A1, SLCO2A1, CD27, CD69, TEK, MS4A2, HBEGF	194	1415	18224	1.99162	0.0695705	0.00901159	0.00850469
GOTERM_CC_DIRECT	GO:0031012~extracellular matrix	13	6.46766	7.80001e-05	COL15A1, MMP7, TGFB3, COL14A1, SERPINE1, TNC, THBS1, CYR61, COMP, COL3A1, SFRP2, COL1A2, CILP	194	296	18224	4.12566	0.0124029	0.002496	0.0023556
GOTERM_CC_DIRECT	GO:0009986~cell surface	13	6.46766	0.0129884	GRIA1, FGA, MMP7, TGFB3, FGG, THBS1, AREG, GREM1, THBD, P2RY1, CA4, TEK, HBEGF	194	542	18224	2.25313	0.876529	0.151952	0.143405
GOTERM_CC_DIRECT	GO:0009897~external side of plasma membrane	12	5.97015	1.73615e-05	FGA, IL1RL1, CD274, CD79A, IL6, FGG, CDH13, CD27, KLRD1, CD69, MS4A2, THBS1	194	213	18224	5.29229	0.002774	0.000859928	0.000811557
GOTERM_CC_DIRECT	GO:0005578~proteinaceous extracellular matrix	12	5.97015	0.000138179	BMP4, COL17A1, COMP, IL1RL1, COL15A1, MMP7, COL1A2, CILP, ADAMTS1, COL14A1, CYR61, CTGF	194	268	18224	4.20619	0.0218676	0.00368478	0.00347751
GOTERM_CC_DIRECT	GO:0005788~endoplasmic reticulum lumen	9	4.47761	0.00103114	COL17A1, COL3A1, COL15A1, COL1A2, COL14A1, MZB1, FMO1, PTGS2, THBS1	194	192	18224	4.40335	0.152163	0.0183313	0.0173002
GOTERM_CC_DIRECT	GO:0043005~neuron projection	8	3.9801	0.0132958	GPM6A, RGS2, FAM107A, CDH13, CD27, FOS, PTGS2, SLC6A4	194	237	18224	3.17091	0.882533	0.151952	0.143405
GOTERM_CC_DIRECT	GO:0031093~platelet alpha granule lumen	6	2.98507	0.000286405	FGA, TGFB3, FGG, SERPINE1, IGF1, THBS1	194	55	18224	10.2478	0.044797	0.00654641	0.00617817
GOTERM_CC_DIRECT	GO:0005581~collagen trimer	6	2.98507	0.00295537	COL17A1, COL3A1, FCN3, COL15A1, COL1A2, COL14A1	194	92	18224	6.1264	0.377218	0.0472859	0.0446261
GOTERM_CC_DIRECT	GO:0031225~anchored component of membrane	5	2.48756	0.0321789	VNN2, VNN3, CA4, CDH13, ART4	194	113	18224	4.15656	0.994664	0.343241	0.323934
GOTERM_CC_DIRECT	GO:0043235~receptor complex	5	2.48756	0.046177	VIPR1, PTPRB, FCRL5, KLRD1, LIFR	194	127	18224	3.69835	0.999481	0.433772	0.409373
GOTERM_CC_DIRECT	GO:0030141~secretory granule	4	1.99005	0.0438501	TGFB3, PLA2G2A, SCG5, THBS1	194	74	18224	5.07774	0.999234	0.433772	0.409373
GOTERM_CC_DIRECT	GO:0005604~basement membrane	4	1.99005	0.0515105	COL17A1, CCDC80, ADAMTS1, TNC	194	79	18224	4.75636	0.999789	0.433772	0.409373
GOTERM_CC_DIRECT	GO:0005623~cell	4	1.99005	0.0899889	CCL13, DIO2, PROK2, CXCL13	194	100	18224	3.75753	1	0.719911	0.679416
GOTERM_CC_DIRECT	GO:0005577~fibrinogen complex	3	1.49254	0.00382502	FGA, FGG, THBS1	194	9	18224	31.3127	0.458372	0.0556366	0.052507
GOTERM_CC_DIRECT	GO:0031091~platelet alpha granule	3	1.49254	0.00933815	FGA, FGG, THBS1	194	14	18224	20.1296	0.777121	0.124509	0.117505
GOTERM_CC_DIRECT	GO:0016529~sarcoplasmic reticulum	3	1.49254	0.0501644	RASD1, SLN, THBS1	194	34	18224	8.28866	0.999735	0.433772	0.409373
GOTERM_MF_DIRECT	GO:0043565~sequence-specific DNA binding	13	6.46766	0.00932839	EGR1, CSRNP1, EPAS1, FOS, FOSL2, NR4A2, NR4A3, NFIL3, MYC, MAFF, FOSB, SOX7, ATF3	180	518	16881	2.35364	0.973154	0.327342	0.323101
GOTERM_MF_DIRECT	GO:0005509~calcium ion binding	13	6.46766	0.0797871	PLA2G2A, THBS1, COMP, NELL1, THBD, CDH3, S100A12, CDH13, S100P, CD69, PAMR1, SLC25A25, HABP2	180	717	16881	1.7004	1	0.986267	0.973492
GOTERM_MF_DIRECT	GO:0008201~heparin binding	11	5.47264	8.05913e-06	BMP4, COMP, MMP7, CCDC80, ADAMTS1, CXCL13, AGER, THBS1, CYR61, CTGF, HBEGF	180	160	16881	6.4476	0.003106	0.00311083	0.00307053
GOTERM_MF_DIRECT	GO:0001077~transcriptional activator activity, RNA polymerase II core promoter proximal region sequence-specific binding	9	4.47761	0.00373958	NR4A2, EGR1, NR4A3, EPAS1, MYC, FOSB, FOS, KLF4, JUNB	180	236	16881	3.57648	0.764533	0.180435	0.178098
GOTERM_MF_DIRECT	GO:0008083~growth factor activity	8	3.9801	0.00171993	BMP4, IL6, TGFB3, IGF1, AREG, CTGF, EREG, HBEGF	180	162	16881	4.63128	0.485451	0.137829	0.136043
GOTERM_MF_DIRECT	GO:0004872~receptor activity	8	3.9801	0.00851274	THBD, IL18RAP, CD180, P2RY1, TNFRSF17, TEK, AGER, IL18R1	180	217	16881	3.45745	0.963116	0.327342	0.323101
GOTERM_MF_DIRECT	GO:0008134~transcription factor binding	8	3.9801	0.0319827	NFKBIA, EPAS1, GPX3, MYC, FOSB, FOS, TRIB1, JUNB	180	284	16881	2.64178	0.999996	0.592214	0.584543
GOTERM_MF_DIRECT	GO:0005178~integrin binding	7	3.48259	0.000883514	COL3A1, ESM1, SFRP2, IGF1, THBS1, CYR61, CTGF	180	105	16881	6.25222	0.289074	0.137829	0.136043
GOTERM_MF_DIRECT	GO:0020037~heme binding	6	2.98507	0.0154128	TDO2, CBS, STC2, PTGS2, CYP3A5, IDO1	180	137	16881	4.1073	0.99751	0.424953	0.419448
GOTERM_MF_DIRECT	GO:0005125~cytokine activity	6	2.98507	0.0395878	GREM1, BMP4, IL6, EDN1, TGFB3, AREG	180	176	16881	3.19716	1	0.636703	0.628456
GOTERM_MF_DIRECT	GO:0004888~transmembrane signaling receptor activity	6	2.98507	0.0777056	THBD, CD79A, CD27, KLRD1, CD69, AGER	180	214	16881	2.62944	1	0.986267	0.973492
GOTERM_MF_DIRECT	GO:0008009~chemokine activity	5	2.48756	0.00178534	CCL13, CCL19, CXCL13, CCL18, CXCL2	180	49	16881	9.56973	0.498303	0.137829	0.136043
GOTERM_MF_DIRECT	GO:0005201~extracellular matrix structural constituent	5	2.48756	0.00557362	COMP, COL3A1, COL15A1, COL1A2, COL14A1	180	67	16881	6.99876	0.884379	0.239046	0.23595
GOTERM_MF_DIRECT	GO:0005088~Ras guanyl-nucleotide exchange factor activity	5	2.48756	0.0340939	SHC3, IRS2, TEK, EREG, HBEGF	180	115	16881	4.07754	0.999998	0.592214	0.584543
GOTERM_MF_DIRECT	GO:0000982~transcription factor activity, RNA polymerase II core promoter proximal region sequence-specific binding	4	1.99005	0.00177609	FOSB, FOS, ATF3, FOSL2	180	23	16881	16.3101	0.496504	0.137829	0.136043
GOTERM_MF_DIRECT	GO:0001968~fibronectin binding	4	1.99005	0.00254739	SFRP2, CCDC80, THBS1, CTGF	180	26	16881	14.4282	0.626391	0.14047	0.138651
GOTERM_MF_DIRECT	GO:0030674~protein binding, bridging	4	1.99005	0.0484913	FGA, COL1A2, COL14A1, FGG	180	77	16881	4.87186	1	0.719909	0.710584
GOTERM_MF_DIRECT	GO:0005179~hormone activity	4	1.99005	0.0782011	EDN1, STC2, ADM, IGF1	180	94	16881	3.99078	1	0.986267	0.973492
GOTERM_MF_DIRECT	GO:0004908~interleukin-1 receptor activity	3	1.49254	0.00226732	IL1RL1, IL1R2, IL18R1	180	7	16881	40.1929	0.58363	0.14047	0.138651
GOTERM_MF_DIRECT	GO:0048018~receptor agonist activity	3	1.49254	0.0121692	GREM1, SFRP2, CXCL13	180	16	16881	17.5844	0.991139	0.391443	0.386373
GOTERM_MF_DIRECT	GO:0005520~insulin-like growth factor binding	3	1.49254	0.0153022	ESM1, CYR61, CTGF	180	18	16881	15.6306	0.9974	0.424953	0.419448
GOTERM_MF_DIRECT	GO:0048020~CCR chemokine receptor binding	3	1.49254	0.0244446	CCL13, CCL19, CCL18	180	23	16881	12.2326	0.999929	0.592214	0.584543
GOTERM_MF_DIRECT	GO:0071889~14-3-3 protein binding	3	1.49254	0.0264837	ZFP36, IRS2, SIK1	180	24	16881	11.7229	0.999968	0.592214	0.584543
GOTERM_MF_DIRECT	GO:0019838~growth factor binding	3	1.49254	0.0329926	DUSP1, LIFR, TEK	180	27	16881	10.4204	0.999998	0.592214	0.584543
GOTERM_MF_DIRECT	GO:0035035~histone acetyltransferase binding	3	1.49254	0.0352874	EGR1, NR4A3, EPAS1	180	28	16881	10.0482	0.999999	0.592214	0.584543
GOTERM_MF_DIRECT	GO:0005154~epidermal growth factor receptor binding	3	1.49254	0.0425257	AREG, EREG, HBEGF	180	31	16881	9.07581	1	0.656597	0.648092
GOTERM_MF_DIRECT	GO:0004896~cytokine receptor activity	3	1.49254	0.0556815	IL1RL1, LIFR, IL13RA2	180	36	16881	7.81528	1	0.796039	0.785728
GOTERM_MF_DIRECT	GO:0031072~heat shock protein binding	3	1.49254	0.0730582	NFKBIA, ZFP36, FKBP5	180	42	16881	6.69881	1	0.986267	0.973492
GOTERM_MF_DIRECT	GO:0019825~oxygen binding	3	1.49254	0.0886772	TDO2, CBS, CYP3A5	180	47	16881	5.98617	1	1	0.98961
GOTERM_MF_DIRECT	GO:0004833~tryptophan 2,3-dioxygenase activity	2	0.995025	0.0314766	TDO2, IDO1	180	3	16881	62.5222	0.999996	0.592214	0.584543
GOTERM_MF_DIRECT	GO:0031735~CCR10 chemokine receptor binding	2	0.995025	0.0314766	CCL19, CXCL13	180	3	16881	62.5222	0.999996	0.592214	0.584543
GOTERM_MF_DIRECT	GO:0017159~pantetheine hydrolase activity	2	0.995025	0.0314766	VNN2, VNN3	180	3	16881	62.5222	0.999996	0.592214	0.584543
GOTERM_MF_DIRECT	GO:0008430~selenium binding	2	0.995025	0.0817631	GPX3, DIO2	180	8	16881	23.4458	1	0.986267	0.973492

## Sheet: GO-COP vs. IPF
Genetic Programs Between Steroid-Sensitive and Steroid-Insensitive Interstitial Lung Disease
Yanjiao Lu1, Kun Tang1, Shanshan Wang1, Pengfei Gao2, Zhen Tian1, Meijia Wang1, Jinkun Chen3, Chengfeng Xiao4, Jianping Zhao1, Jungang Xie1
1 Department of Respiratory and Critical Care Medicine, National Clinical Research Center of Respiratory Disease, Tongji Hospital, Tongji Medical College, Huazhong University of Science and Technology, Wuhan 430030, China.
2 Department of Respiratory and Critical Care Medicine, the First Affiliated Hospital of Henan University of Science and Technology, Luoyang, 471003, China.
3 Western University, 1151 Richmond Street, London, Ontario, Canada, N6A 3K7.
4 Department of Biology, Queen's University, Kingston, Ontario Canada, K7L 3N6
Supplemental file3: GO functional analysis of DEGs in ILDs
Category	Term	Count	%	PValue	Genes	List Total	Pop Hits	Pop Total	Fold Enrichment	Bonferroni	Benjamini	FDR	Goid	Description	Class	Counts
GOTERM_BP_DIRECT	GO:0007155~cell adhesion	27	10.0746	5.18e-09	CCL2, CYP1B1, CDH2, CDH3, VCAM1, AZGP1, KIAA1462, ITGB8, COMP, MSLN, THBS1, SPP1, COL4A3, CLCA2, ADAM23, TNFAIP6, FREM3, LAMC3, CX3CR1, ITGA7, DSC3, VCAN, CNTN3, SELE, EMP2, HABP2, MUC16	250	459	16792	3.95106	8.6e-06	8.6e-06	8.72e-06	GO:0007155	cell adhesion	BP	27
GOTERM_BP_DIRECT	GO:0030198~extracellular matrix organization	16	5.97015	2.39e-07	COL4A3, MATN3, RXFP1, COL3A1, SPINK5, VCAM1, COL14A1, HPSE2, ITGB8, LAMC3, COMP, SERPINE1, ITGA7, VCAN, THBS1, SPP1	250	196	16792	5.4831	0.000397	0.000198	0.000402	GO:0030198	extracellular matrix organization	BP	16
GOTERM_BP_DIRECT	GO:0030574~collagen catabolic process	10	3.73134	4.06e-07	COL4A3, MMP10, CTSK, ADAMTS14, MMP9, PRSS2, COL3A1, MMP19, MMP7, MMP1	250	64	16792	10.495	0.000673	0.000225	0.000683	GO:0030574	collagen catabolic process	BP	10
GOTERM_BP_DIRECT	GO:0007267~cell-cell signaling	16	5.97015	6.14e-06	FGF14, CXCL6, GREM1, GJB2, TNFAIP6, TNFSF10, CCL13, BDNF, CCL20, EREG, SFRP2, SSTR1, AREG, SRD5A2, GDF15, FGFBP1	250	254	16792	4.23106	0.0101353	0.00254351	0.0103264	GO:0007267	cell-cell signaling	BP	16
GOTERM_BP_DIRECT	GO:0022617~extracellular matrix disassembly	9	3.35821	1.65e-05	MMP10, CTSK, MMP9, PRSS2, MMP19, MMP7, MMP1, SPP1, ADAMTS4	250	76	16792	7.95411	0.0270186	0.00546308	0.0277625	GO:0022617	extracellular matrix disassembly	BP	9
GOTERM_BP_DIRECT	GO:0009612~response to mechanical stimulus	8	2.98507	2.56e-05	INHBB, CCL2, COL3A1, CHI3L1, BDKRB1, BDKRB2, THBS1, PSPH	250	59	16792	9.10753	0.0416222	0.00706049	0.0430877	GO:0009612	response to mechanical stimulus	BP	8
GOTERM_BP_DIRECT	GO:0006954~inflammatory response	18	6.71642	5.29e-05	CXCL1, IL6, CCL2, IL2RA, CHI3L1, BDKRB1, CXCL6, BDKRB2, CDO1, AGER, TNFAIP6, CCL13, CCL20, KRT16, SERPINA3, THBS1, SELE, SPP1	250	379	16792	3.19004	0.0840754	0.0124675	0.0889876	GO:0006954	inflammatory response	BP	18
GOTERM_BP_DIRECT	GO:0045766~positive regulation of angiogenesis	10	3.73134	5.38e-05	ACVRL1, CYP1B1, SFRP2, C6, SERPINE1, CX3CR1, CHI3L1, THBS1, GREM1, ANXA3	250	115	16792	5.8407	0.0853976	0.0110962	0.0904506	GO:0045766	positive regulation of angiogenesis	BP	10
GOTERM_BP_DIRECT	GO:0071347~cellular response to interleukin-1	8	2.98507	8.59e-05	LCN2, CCL13, IL6, CCL2, CCL20, CHI3L1, HAS2, MYC	250	71	16792	7.56823	0.132829	0.0157108	0.144372	GO:0071347	cellular response to interleukin-1	BP	8
GOTERM_BP_DIRECT	GO:0006955~immune response	18	6.71642	0.000189	CXCL1, CSF3, IL1R2, GPR183, IL6, CCL2, IL2RA, GEM, CXCL6, GZMH, CHIT1, LIF, TNFSF10, CCL13, RGS1, CCL20, THBS1, NFIL3	250	421	16792	2.87179	0.269631	0.030932	0.318013	GO:0006955	immune response	BP	18
GOTERM_BP_DIRECT	GO:0071356~cellular response to tumor necrosis factor	9	3.35821	0.000233	LCN2, VCAM1, CCL13, IL6, CCL2, CCL20, CHI3L1, HAS2, THBS1	250	110	16792	5.49556	0.320483	0.0345151	0.390913	GO:0071356	cellular response to tumor necrosis factor	BP	9
GOTERM_BP_DIRECT	GO:0030199~collagen fibril organization	6	2.23881	0.000263	COL14A1, CYP1B1, ADAMTS14, SFRP2, COL3A1, GREM1	250	39	16792	10.3335	0.353272	0.0356675	0.44084	GO:0030199	collagen fibril organization	BP	6
GOTERM_BP_DIRECT	GO:0016525~negative regulation of angiogenesis	7	2.61194	0.000307	COL4A3, CCL2, SERPINF1, SULF1, CX3CR1, THBS1, SPINK5	250	62	16792	7.58348	0.399402	0.0384586	0.515497	GO:0016525	negative regulation of angiogenesis	BP	7
GOTERM_BP_DIRECT	GO:0009611~response to wounding	7	2.61194	0.000335	CCL2, SOX2, CX3CR1, PLLP, AGER, MYC, GAP43	250	63	16792	7.46311	0.426846	0.0389773	0.562655	GO:0009611	response to wounding	BP	7
GOTERM_BP_DIRECT	GO:0007160~cell-matrix adhesion	8	2.98507	0.00038	VCAM1, COL17A1, ITGB8, COL3A1, MSLN, ITGA7, EMP2, MUC4	250	90	16792	5.97049	0.467967	0.0411974	0.637674	GO:0007160	cell-matrix adhesion	BP	8
GOTERM_BP_DIRECT	GO:0008283~cell proliferation	16	5.97015	0.000386	CXCL1, COL4A3, IL2RA, TSPAN1, UCHL1, IGF1, DDIT4, FAM83D, FAM83B, FAM83A, SERPINF1, KRT16, SIX1, AREG, MYC, EMP2	250	366	16792	2.93631	0.472732	0.0392134	0.646735	GO:0008283	cell proliferation	BP	16
GOTERM_BP_DIRECT	GO:0008284~positive regulation of cell proliferation	18	6.71642	0.000614	CSF3, IL6, EDN2, IGF1, GREM1, ALDH3A1, LIF, HPSE2, EREG, SFRP2, HAS2, SERPINB3, AREG, THBS1, HTR2B, FGFBP1, MYC, EMP2	250	466	16792	2.59447	0.638915	0.0581603	1.02732	GO:0008284	positive regulation of cell proliferation	BP	18
GOTERM_BP_DIRECT	GO:0019221~cytokine-mediated signaling pathway	9	3.35821	0.000754	ASPN, CSF3, IL1R2, IL6, CCL2, EREG, LRRTM4, EDN2, IL13RA2	250	131	16792	4.6146	0.713753	0.0671347	1.26007	GO:0019221	cytokine-mediated signaling pathway	BP	9
GOTERM_BP_DIRECT	GO:0048146~positive regulation of fibroblast proliferation	6	2.23881	0.00120466	CDKN1A, FOSL2, EREG, PLA2G1B, IGF1, MYC	250	54	16792	7.46311	0.864628	0.0998996	2.00678	GO:0048146	positive regulation of fibroblast proliferation	BP	6
GOTERM_BP_DIRECT	GO:0008544~epidermis development	7	2.61194	0.00164776	COL17A1, KRT5, SPRR1A, KRT16, SPRR1B, KRT15, CRABP2	250	85	16792	5.53148	0.935163	0.12785	2.73534	GO:0008544	epidermis development	BP	7
GOTERM_BP_DIRECT	GO:0042310~vasoconstriction	4	1.49254	0.00187823	CAV1, EDN2, BDKRB2, HTR2B	250	17	16792	15.8042	0.955795	0.138017	3.11228	GO:0042310	vasoconstriction	BP	4
GOTERM_BP_DIRECT	GO:0048661~positive regulation of smooth muscle cell proliferation	6	2.23881	0.00193608	IL6, EREG, IGF1, NR4A3, THBS1, MYC	250	60	16792	6.7168	0.959847	0.135963	3.20667	GO:0048661	positive regulation of smooth muscle cell proliferation	BP	6
GOTERM_BP_DIRECT	GO:0016266~O-glycan processing	6	2.23881	0.00193608	GCNT3, B3GNT3, GALNT13, MUC5B, MUC4, MUC16	250	60	16792	6.7168	0.959847	0.135963	3.20667	GO:0016266	O-glycan processing	BP	6
GOTERM_BP_DIRECT	GO:0010757~negative regulation of plasminogen activation	3	1.1194	0.00212641	SERPINE2, SERPINE1, THBS1	250	5	16792	40.3008	0.970738	0.142335	3.51663	GO:0010757	negative regulation of plasminogen activation	BP	3
GOTERM_BP_DIRECT	GO:0007166~cell surface receptor signaling pathway	12	4.47761	0.00268029	COL4A3, SEMA6A, TNFSF10, TSPAN1, CCL2, IL2RA, SSTR1, EDN2, GEM, BDKRB2, KLRF1, AGER	250	274	16792	2.94166	0.988351	0.169331	4.41335	GO:0007166	cell surface receptor signaling pathway	BP	12
GOTERM_BP_DIRECT	GO:0060326~cell chemotaxis	6	2.23881	0.00275815	CXCL1, VCAM1, CCL13, CCL2, CCL20, CXCL6	250	65	16792	6.20012	0.989766	0.167468	4.53878	GO:0060326	cell chemotaxis	BP	6
GOTERM_BP_DIRECT	GO:0030336~negative regulation of cell migration	7	2.61194	0.00289734	ACVRL1, CYP1B1, SFRP2, KRT16, SULF1, SERPINE1, CX3CR1	250	95	16792	4.94922	0.991882	0.169013	4.76262	GO:0030336	negative regulation of cell migration	BP	7
GOTERM_BP_DIRECT	GO:0014911~positive regulation of smooth muscle cell migration	4	1.49254	0.0030472	SEMA6D, IGF1, HAS2, MYC	250	20	16792	13.4336	0.993674	0.170987	5.00306	GO:0014911	positive regulation of smooth muscle cell migration	BP	4
GOTERM_BP_DIRECT	GO:0006508~proteolysis	17	6.34328	0.00332939	F11, CLCA2, ADAMTS14, ADAM23, MMP9, MMP19, MMP7, MMP1, MMP10, CTSK, F5, PRSS2, CAPN13, ADAMTS1, DPP6, ADAMTS4, HABP2	250	500	16792	2.28371	0.996045	0.179298	5.45425	GO:0006508	proteolysis	BP	17
GOTERM_BP_DIRECT	GO:0045740~positive regulation of DNA replication	5	1.86567	0.00339487	IL6, EREG, PLA2G1B, IGF1, AREG	250	42	16792	7.99619	0.996453	0.176787	5.55867	GO:0045740	positive regulation of DNA replication	BP	5
GOTERM_BP_DIRECT	GO:0070098~chemokine-mediated signaling pathway	6	2.23881	0.0040472	CXCL1, CCL13, CCL2, CCL20, CX3CR1, CXCL6	250	71	16792	5.67617	0.998803	0.200896	6.59292	GO:0070098	chemokine-mediated signaling pathway	BP	6
GOTERM_BP_DIRECT	GO:0001666~response to hypoxia	9	3.35821	0.00419525	VCAM1, CAV1, ACVRL1, CCL2, APOLD1, THBS1, AGER, DDIT4, ALDH3A1	250	172	16792	3.5146	0.999065	0.201472	6.82616	GO:0001666	response to hypoxia	BP	9
GOTERM_BP_DIRECT	GO:0001501~skeletal system development	8	2.98507	0.00436017	MATN3, COMP, MMP9, COL3A1, TP63, IGF1, VCAN, ADAMTS4	250	137	16792	3.92222	0.999289	0.202714	7.08534	GO:0001501	skeletal system development	BP	8
GOTERM_BP_DIRECT	GO:0008015~blood circulation	5	1.86567	0.00436545	COL4A3, ACVRL1, F5, PLN, BDKRB2	250	45	16792	7.46311	0.999296	0.197436	7.09363	GO:0008015	blood circulation	BP	5
GOTERM_BP_DIRECT	GO:0009617~response to bacterium	4	1.49254	0.00458145	CAV1, CCL2, ADH7, CHIT1	250	23	16792	11.6814	0.999509	0.200734	7.43203	GO:0009617	response to bacterium	BP	4
GOTERM_BP_DIRECT	GO:0045471~response to ethanol	7	2.61194	0.00474888	VCAM1, CSF3, CCL2, ADH7, CA3, CDO1, MYC	250	105	16792	4.47787	0.999628	0.201989	7.69353	GO:0045471	response to ethanol	BP	7
GOTERM_BP_DIRECT	GO:0031100~organ regeneration	5	1.86567	0.00510702	CDKN1A, CCL2, NR4A3, ANXA3, NNMT	250	47	16792	7.14553	0.999795	0.210181	8.25056	GO:0031100	organ regeneration	BP	5
GOTERM_BP_DIRECT	GO:0050482~arachidonic acid secretion	4	1.49254	0.00517922	PLA2G12B, PLA2G2A, PLA2G1B, BDKRB2	250	24	16792	11.1947	0.999819	0.207711	8.36249	GO:0050482	arachidonic acid secretion	BP	4
GOTERM_BP_DIRECT	GO:0030216~keratinocyte differentiation	6	2.23881	0.00541086	EREG, SPRR1A, KRT16, SPRR1B, TP63, IVL	250	76	16792	5.30274	0.999877	0.210905	8.72068	GO:0030216	keratinocyte differentiation	BP	6
GOTERM_BP_DIRECT	GO:0031424~keratinization	5	1.86567	0.00550756	SPRR1A, KRT16, SPRR1B, CDH3, IVL	250	48	16792	6.99667	0.999895	0.209374	8.86982	GO:0031424	keratinization	BP	5
GOTERM_BP_DIRECT	GO:0090281~negative regulation of calcium ion import	3	1.1194	0.0057813	SLN, PLN, SPINK1	250	8	16792	25.188	0.999934	0.213746	9.29075	GO:0090281	negative regulation of calcium ion import	BP	3
GOTERM_BP_DIRECT	GO:0042493~response to drug	12	4.47761	0.00582641	LCN2, CDKN1A, IL6, SFRP2, SRD5A2, THBS1, HTR2B, CDH3, MYC, CCNO, NNMT, ALDH3A1	250	304	16792	2.65137	0.999938	0.210571	9.35994	GO:0042493	response to drug	BP	12
GOTERM_BP_DIRECT	GO:0008285~negative regulation of cell proliferation	14	5.22388	0.00635846	CXCL1, COL4A3, IL6, CYP1B1, ACVRL1, LIF, AZGP1, CDKN1A, EREG, SERPINE2, SSTR1, SFRP2, ADAMTS1, FGFBP1	250	396	16792	2.37463	0.999975	0.222725	10.1723	GO:0008285	negative regulation of cell proliferation	BP	14
GOTERM_BP_DIRECT	GO:0018149~peptide cross-linking	5	1.86567	0.00637046	SPRR1A, SPRR1B, COL3A1, THBS1, IVL	250	50	16792	6.7168	0.999975	0.218521	10.1905	GO:0018149	peptide cross-linking	BP	5
GOTERM_BP_DIRECT	GO:0071222~cellular response to lipopolysaccharide	7	2.61194	0.00676389	LCN2, CSF3, IL6, CCL2, CCL20, SERPINE1, CX3CR1	250	113	16792	4.16085	0.999987	0.225777	10.7867	GO:0071222	cellular response to lipopolysaccharide	BP	7
GOTERM_BP_DIRECT	GO:0042104~positive regulation of activated T cell proliferation	4	1.49254	0.00724453	IL2RA, IGF1, HHLA2, AGER	250	27	16792	9.95081	0.999994	0.235133	11.51	GO:0042104	positive regulation of activated T cell proliferation	BP	4
GOTERM_BP_DIRECT	GO:0010838~positive regulation of keratinocyte proliferation	3	1.1194	0.00736072	TP63, HAS2, CDH3	250	9	16792	22.3893	0.999995	0.233904	11.684	GO:0010838	positive regulation of keratinocyte proliferation	BP	3
GOTERM_BP_DIRECT	GO:0071549~cellular response to dexamethasone stimulus	4	1.49254	0.00885573	IL6, CCL2, SERPINF1, DDIT4	250	29	16792	9.26455	1	0.269467	13.8945	GO:0071549	cellular response to dexamethasone stimulus	BP	4
GOTERM_BP_DIRECT	GO:0001937~negative regulation of endothelial cell proliferation	4	1.49254	0.00885573	CAV1, ACVRL1, SULF1, THBS1	250	29	16792	9.26455	1	0.269467	13.8945	GO:0001937	negative regulation of endothelial cell proliferation	BP	4
GOTERM_BP_DIRECT	GO:0001822~kidney development	6	2.23881	0.00905777	SERPINF1, SIX1, SULF1, PCSK9, ADAMTS1, HAS2	250	86	16792	4.68614	1	0.269836	14.1892	GO:0001822	kidney development	BP	6
GOTERM_BP_DIRECT	GO:0010951~negative regulation of endopeptidase activity	7	2.61194	0.00933683	COL4A3, SERPINE2, SERPINF1, SERPINE1, SERPINA3, SERPINB4, SERPINB3	250	121	16792	3.88575	1	0.272109	14.5947	GO:0010951	negative regulation of endopeptidase activity	BP	7
GOTERM_BP_DIRECT	GO:0050900~leukocyte migration	7	2.61194	0.00970145	CD244, CAV1, CD177, MMP9, SLC7A5, SELE, MMP1	250	122	16792	3.8539	1	0.276363	15.1219	GO:0050900	leukocyte migration	BP	7
GOTERM_BP_DIRECT	GO:0033574~response to testosterone	4	1.49254	0.00973359	PLN, SRD5A2, THBS1, PSPH	250	30	16792	8.95573	1	0.272527	15.1682	GO:0033574	response to testosterone	BP	4
GOTERM_BP_DIRECT	GO:0002446~neutrophil mediated immunity	3	1.1194	0.011028	IL6, PLA2G1B, CXCL6	250	11	16792	18.3185	1	0.297978	17.0139	GO:0002446	neutrophil mediated immunity	BP	3
GOTERM_BP_DIRECT	GO:0007568~aging	8	2.98507	0.0116849	VCAM1, IL6, CCL2, SERPINF1, KRT16, COL3A1, MMP7, ALDH3A1	250	165	16792	3.25663	1	0.307822	17.936	GO:0007568	aging	BP	8
GOTERM_BP_DIRECT	GO:0045669~positive regulation of osteoblast differentiation	5	1.86567	0.0120284	CTHRC1, IL6, SFRP2, TP63, IGF1	250	60	16792	5.59733	1	0.310493	18.4144	GO:0045669	positive regulation of osteoblast differentiation	BP	5
GOTERM_BP_DIRECT	GO:0030728~ovulation	3	1.1194	0.0131052	TNFAIP6, EREG, MYC	250	12	16792	16.792	1	0.328281	19.8971	GO:0030728	ovulation	BP	3
GOTERM_BP_DIRECT	GO:0050777~negative regulation of immune response	3	1.1194	0.0131052	IL2RA, COL3A1, SPINK5	250	12	16792	16.792	1	0.328281	19.8971	GO:0050777	negative regulation of immune response	BP	3
GOTERM_BP_DIRECT	GO:0048246~macrophage chemotaxis	3	1.1194	0.0153379	CCL2, EDN2, CX3CR1	250	13	16792	15.5003	1	0.367394	22.8909	GO:0048246	macrophage chemotaxis	BP	3
GOTERM_BP_DIRECT	GO:0070374~positive regulation of ERK1 and ERK2 cascade	8	2.98507	0.0157256	GPR183, CCL13, IL6, CCL2, CCL20, PLA2G2A, CHI3L1, HTR2B	250	175	16792	3.07054	1	0.369559	23.3999	GO:0070374	positive regulation of ERK1 and ERK2 cascade	BP	8
GOTERM_BP_DIRECT	GO:0051384~response to glucocorticoid	5	1.86567	0.015774	IL6, AREG, CDO1, ANXA3, ALDH3A1	250	65	16792	5.16677	1	0.365418	23.4633	GO:0051384	response to glucocorticoid	BP	5
GOTERM_BP_DIRECT	GO:0030593~neutrophil chemotaxis	5	1.86567	0.0166015	CCL13, CCL2, CCL20, EDN2, PLA2G1B	250	66	16792	5.08848	1	0.375453	24.5382	GO:0030593	neutrophil chemotaxis	BP	5
GOTERM_BP_DIRECT	GO:0042573~retinoic acid metabolic process	3	1.1194	0.0177211	ALDH1A3, CRABP2, ADH7	250	14	16792	14.3931	1	0.390052	25.9702	GO:0042573	retinoic acid metabolic process	BP	3
GOTERM_BP_DIRECT	GO:0032570~response to progesterone	4	1.49254	0.0198805	CAV1, CCL2, THBS1, GJB2	250	39	16792	6.88903	1	0.420815	28.6602	GO:0032570	response to progesterone	BP	4
GOTERM_BP_DIRECT	GO:0033138~positive regulation of peptidyl-serine phosphorylation	5	1.86567	0.0201805	LIF, CSF3, CAV1, IL6, SFRP2	250	70	16792	4.79771	1	0.420457	29.0265	GO:0033138	positive regulation of peptidyl-serine phosphorylation	BP	5
GOTERM_BP_DIRECT	GO:0006915~apoptotic process	16	5.97015	0.0222294	PRF1, IL2RA, CHI3L1, TP63, GZMH, GREM1, TNS4, LCN2, SEMA6A, TNFSF10, SFRP2, COMP, SIX1, SULF1, PCSK9, GADD45A	250	567	16792	1.89539	1	0.446768	31.4815	GO:0006915	apoptotic process	BP	16
GOTERM_BP_DIRECT	GO:0070848~response to growth factor	3	1.1194	0.0229192	SOX2, MYC, ANXA3	250	16	16792	12.594	1	0.45175	32.29	GO:0070848	response to growth factor	BP	3
GOTERM_BP_DIRECT	GO:0006940~regulation of smooth muscle contraction	3	1.1194	0.0229192	CAV1, CNN1, ATP1A2	250	16	16792	12.594	1	0.45175	32.29	GO:0006940	regulation of smooth muscle contraction	BP	3
GOTERM_BP_DIRECT	GO:0090026~positive regulation of monocyte chemotaxis	3	1.1194	0.0229192	CCL2, SERPINE1, PLA2G7	250	16	16792	12.594	1	0.45175	32.29	GO:0090026	positive regulation of monocyte chemotaxis	BP	3
GOTERM_BP_DIRECT	GO:0050729~positive regulation of inflammatory response	5	1.86567	0.0231536	CCL13, CCL2, SERPINE1, PLA2G2A, PLA2G7	250	73	16792	4.60055	1	0.450034	32.5626	GO:0050729	positive regulation of inflammatory response	BP	5
GOTERM_BP_DIRECT	GO:0007566~embryo implantation	4	1.49254	0.0241805	LIF, MMP9, EMP2, SPP1	250	42	16792	6.39695	1	0.45951	33.7451	GO:0007566	embryo implantation	BP	4
GOTERM_BP_DIRECT	GO:0002548~monocyte chemotaxis	4	1.49254	0.0241805	CCL13, IL6, CCL2, CCL20	250	42	16792	6.39695	1	0.45951	33.7451	GO:0002548	monocyte chemotaxis	BP	4
GOTERM_BP_DIRECT	GO:0032869~cellular response to insulin stimulus	5	1.86567	0.0275115	INHBB, CCL2, PLA2G1B, PCSK9, MYC	250	77	16792	4.36156	1	0.498806	37.4476	GO:0032869	cellular response to insulin stimulus	BP	5
GOTERM_BP_DIRECT	GO:0002690~positive regulation of leukocyte chemotaxis	3	1.1194	0.0286616	IL6, EDN2, CXCL6	250	18	16792	11.1947	1	0.508098	38.6802	GO:0002690	positive regulation of leukocyte chemotaxis	BP	3
GOTERM_BP_DIRECT	GO:0010596~negative regulation of endothelial cell migration	3	1.1194	0.0286616	ACVRL1, SERPINF1, THBS1	250	18	16792	11.1947	1	0.508098	38.6802	GO:0010596	negative regulation of endothelial cell migration	BP	3
GOTERM_BP_DIRECT	GO:0036120~cellular response to platelet-derived growth factor stimulus	3	1.1194	0.0286616	CCL2, HAS2, MYC	250	18	16792	11.1947	1	0.508098	38.6802	GO:0036120	cellular response to platelet-derived growth factor stimulus	BP	3
GOTERM_BP_DIRECT	GO:0061436~establishment of skin barrier	3	1.1194	0.0286616	KRT16, CLDN1, TP63	250	18	16792	11.1947	1	0.508098	38.6802	GO:0061436	establishment of skin barrier	BP	3
GOTERM_BP_DIRECT	GO:0030514~negative regulation of BMP signaling pathway	4	1.49254	0.0289423	CAV1, SFRP2, SOSTDC1, GREM1	250	45	16792	5.97049	1	0.506455	38.9775	GO:0030514	negative regulation of BMP signaling pathway	BP	4
GOTERM_BP_DIRECT	GO:1901894~regulation of calcium-transporting ATPase activity	2	0.746269	0.029438	SLN, PLN	250	2	16792	67.168	1	0.507448	39.4993	GO:1901894	regulation of calcium-transporting ATPase activity	BP	2
GOTERM_BP_DIRECT	GO:1901877~negative regulation of calcium ion binding	2	0.746269	0.029438	SLN, PLN	250	2	16792	67.168	1	0.507448	39.4993	GO:1901877	negative regulation of calcium ion binding	BP	2
GOTERM_BP_DIRECT	GO:0061197~fungiform papilla morphogenesis	2	0.746269	0.029438	SIX1, SIX4	250	2	16792	67.168	1	0.507448	39.4993	GO:0061197	fungiform papilla morphogenesis	BP	2
GOTERM_BP_DIRECT	GO:0051591~response to cAMP	4	1.49254	0.0306317	MMP19, AREG, CDO1, ALDH3A1	250	46	16792	5.8407	1	0.516613	40.7387	GO:0051591	response to cAMP	BP	4
GOTERM_BP_DIRECT	GO:0042060~wound healing	5	1.86567	0.03108	IL6, EREG, CCL20, COL3A1, CDH3	250	80	16792	4.198	1	0.516885	41.1979	GO:0042060	wound healing	BP	5
GOTERM_BP_DIRECT	GO:0090190~positive regulation of branching involved in ureteric bud morphogenesis	3	1.1194	0.0317255	SIX1, SIX4, GREM1	250	19	16792	10.6055	1	0.51938	41.8532	GO:0090190	positive regulation of branching involved in ureteric bud morphogenesis	BP	3
GOTERM_BP_DIRECT	GO:0043410~positive regulation of MAPK cascade	5	1.86567	0.0323272	LIF, IL6, SOX2, IGF1, CDH2	250	81	16792	4.14617	1	0.521316	42.458	GO:0043410	positive regulation of MAPK cascade	BP	5
GOTERM_BP_DIRECT	GO:0007010~cytoskeleton organization	7	2.61194	0.0331439	SEMA6A, CCL13, CCL2, KRT5, KRT16, KRT15, KRT13	250	161	16792	2.92035	1	0.525535	43.2692	GO:0007010	cytoskeleton organization	BP	7
GOTERM_BP_DIRECT	GO:0030308~negative regulation of cell growth	6	2.23881	0.0342492	CDKN1A, ACVRL1, SERPINE2, SFRP2, BDKRB1, GREM1	250	121	16792	3.33064	1	0.532674	44.3502	GO:0030308	negative regulation of cell growth	BP	6
GOTERM_BP_DIRECT	GO:0090090~negative regulation of canonical Wnt signaling pathway	7	2.61194	0.0348905	CTHRC1, CAV1, SFRP2, SOSTDC1, SOX2, CDH2, GREM1	250	163	16792	2.88452	1	0.53474	44.9684	GO:0090090	negative regulation of canonical Wnt signaling pathway	BP	7
GOTERM_BP_DIRECT	GO:0046697~decidualization	3	1.1194	0.034912	LIF, SPP1, GJB2	250	20	16792	10.0752	1	0.530376	44.989	GO:0046697	decidualization	BP	3
GOTERM_BP_DIRECT	GO:0019229~regulation of vasoconstriction	3	1.1194	0.034912	EDN2, BDKRB2, ATP1A2	250	20	16792	10.0752	1	0.530376	44.989	GO:0019229	regulation of vasoconstriction	BP	3
GOTERM_BP_DIRECT	GO:0006935~chemotaxis	6	2.23881	0.0352983	CXCL1, CCL13, CCL2, CCL20, CX3CR1, CXCL6	250	122	16792	3.30334	1	0.529831	45.3582	GO:0006935	chemotaxis	BP	6
GOTERM_BP_DIRECT	GO:0016042~lipid catabolic process	5	1.86567	0.0376065	HRASLS2, PLA2G12B, PLA2G2A, PLA2G7, PLA2G1B	250	85	16792	3.95106	1	0.548377	47.5158	GO:0016042	lipid catabolic process	BP	5
GOTERM_BP_DIRECT	GO:0019835~cytolysis	3	1.1194	0.0382168	PRF1, C6, GZMH	250	21	16792	9.59543	1	0.54981	48.0727	GO:0019835	cytolysis	BP	3
GOTERM_BP_DIRECT	GO:0016477~cell migration	7	2.61194	0.0434227	FAM83D, CTHRC1, TSPAN1, BDKRB1, CDH2, THBS1, EMP2	250	172	16792	2.73358	1	0.592682	52.6027	GO:0016477	cell migration	BP	7
GOTERM_BP_DIRECT	GO:1900625~positive regulation of monocyte aggregation	2	0.746269	0.0438316	HAS2, NR4A3	250	3	16792	44.7787	1	0.591754	52.9423	GO:1900625	positive regulation of monocyte aggregation	BP	2
GOTERM_BP_DIRECT	GO:0072095~regulation of branch elongation involved in ureteric bud branching	2	0.746269	0.0438316	SIX1, SIX4	250	3	16792	44.7787	1	0.591754	52.9423	GO:0072095	regulation of branch elongation involved in ureteric bud branching	BP	2
GOTERM_BP_DIRECT	GO:1990646~cellular response to prolactin	2	0.746269	0.0438316	IL6, MYC	250	3	16792	44.7787	1	0.591754	52.9423	GO:1990646	cellular response to prolactin	BP	2
GOTERM_BP_DIRECT	GO:0010751~negative regulation of nitric oxide mediated signal transduction	2	0.746269	0.0438316	SPINK1, THBS1	250	3	16792	44.7787	1	0.591754	52.9423	GO:0010751	negative regulation of nitric oxide mediated signal transduction	BP	2
GOTERM_BP_DIRECT	GO:0061055~myotome development	2	0.746269	0.0438316	SIX1, SIX4	250	3	16792	44.7787	1	0.591754	52.9423	GO:0061055	myotome development	BP	2
GOTERM_BP_DIRECT	GO:0090500~endocardial cushion to mesenchymal transition	2	0.746269	0.0438316	ACVRL1, HAS2	250	3	16792	44.7787	1	0.591754	52.9423	GO:0090500	endocardial cushion to mesenchymal transition	BP	2
GOTERM_BP_DIRECT	GO:1901077~regulation of relaxation of muscle	2	0.746269	0.0438316	SLN, PLN	250	3	16792	44.7787	1	0.591754	52.9423	GO:1901077	regulation of relaxation of muscle	BP	2
GOTERM_BP_DIRECT	GO:1901020~negative regulation of calcium ion transmembrane transporter activity	2	0.746269	0.0438316	SLN, PLN	250	3	16792	44.7787	1	0.591754	52.9423	GO:1901020	negative regulation of calcium ion transmembrane transporter activity	BP	2
GOTERM_BP_DIRECT	GO:0033137~negative regulation of peptidyl-serine phosphorylation	3	1.1194	0.0451647	CAV1, BDKRB2, DDIT4	250	23	16792	8.76104	1	0.598591	54.0335	GO:0033137	negative regulation of peptidyl-serine phosphorylation	BP	3
GOTERM_BP_DIRECT	GO:0006644~phospholipid metabolic process	4	1.49254	0.0459574	PLA2G12B, PLA2G2A, PLA2G1B, PCSK9	250	54	16792	4.97541	1	0.600781	54.6711	GO:0006644	phospholipid metabolic process	BP	4
GOTERM_BP_DIRECT	GO:0009887~organ morphogenesis	5	1.86567	0.0479674	SEMA6A, CCL2, EREG, PAX9, COMP	250	92	16792	3.65043	1	0.612583	56.2507	GO:0009887	organ morphogenesis	BP	5
GOTERM_BP_DIRECT	GO:0001819~positive regulation of cytokine production	3	1.1194	0.0487997	EREG, HHLA2, HTR2B	250	24	16792	8.396	1	0.614815	56.8896	GO:0001819	positive regulation of cytokine production	BP	3
GOTERM_BP_DIRECT	GO:0002092~positive regulation of receptor internalization	3	1.1194	0.0487997	PCSK9, GREM1, SELE	250	24	16792	8.396	1	0.614815	56.8896	GO:0002092	positive regulation of receptor internalization	BP	3
GOTERM_BP_DIRECT	GO:0001525~angiogenesis	8	2.98507	0.0489865	CAV1, ACVRL1, CCL2, CYP1B1, EREG, MMP19, SERPINE1, APOLD1	250	223	16792	2.40961	1	0.612056	57.0318	GO:0001525	angiogenesis	BP	8
GOTERM_BP_DIRECT	GO:0006874~cellular calcium ion homeostasis	5	1.86567	0.049564	CAV1, CCL13, CCL2, PLN, HTR2B	250	93	16792	3.61118	1	0.612321	57.4684	GO:0006874	cellular calcium ion homeostasis	BP	5
GOTERM_CC_DIRECT	GO:0005615~extracellular space	66	24.6269	7.13e-19	CTHRC1, MMP9, EDN2, MMP7, SPINK1, HP, AZGP1, ACTG2, SERPINE2, SOSTDC1, SERPINE1, PLA2G1B, SERPINA3, IL13RA2, F11, GNLY, CILP, INHBB, MMP10, TNFAIP6, CHRDL2, CTSK, F5, EREG, SERPINF1, PLA2G2A, VCAN, SERPINB4, SERPINB3, ADAMTS4, CSF3, CXCL1, CCL2, COL3A1, CXCL6, GREM1, CHIT1, ALDH3A1, LIF, VCAM1, CCL20, PRSS2, COMP, MSLN, PCSK9, THBS1, FGFBP2, FGFBP1, SPP1, IL6, CHI3L1, IGF1, MUC4, LCN2, CCL13, TNF…	261	1347	18224	3.42121	1.61e-16	1.61e-16	9.12e-16	GO:0005615	extracellular space	CC	66
GOTERM_CC_DIRECT	GO:0005576~extracellular region	64	23.8806	7.85e-14	FGF14, MMP9, EDN2, MMP7, HP, SPINK5, MMP1, AZGP1, BDNF, SERPINE2, SERPINE1, PLA2G1B, SERPINA3, IL13RA2, F11, MATN3, CLCA2, MMP19, APOLD1, INHBB, MMP10, CTSK, F5, EREG, SERPINF1, LAMC3, PLA2G2A, PLA2G7, VCAN, ADAMTS4, CSF3, CXCL1, IL1R2, PRF1, CCL2, ADAMTS14, C6, COL3A1, ADH7, CXCL6, CHIT1, LIF, COL17A1, CCL20, PRSS2, COMP, PLA2G12B, THBS1, FGFBP1, SPP1, COL4A3, IL6, ADAM23, IGF1, AGER, LCN2, CCL1…	261	1610	18224	2.7756	1.77e-11	8.87e-12	1e-10	GO:0005576	extracellular region	CC	64
GOTERM_CC_DIRECT	GO:0005578~proteinaceous extracellular matrix	23	8.58209	4.34e-11	ASPN, COL4A3, CTHRC1, MATN3, ADAMTS14, CRTAC1, PTPRZ1, MMP9, MMP19, MMP7, CILP, CHI3L1, MMP1, MUC4, MMP10, COL17A1, COL14A1, HPSE2, LAMC3, COMP, ADAMTS1, VCAN, ADAMTS4	261	268	18224	5.99234	9.81e-09	3.27e-09	5.55e-08	GO:0005578	proteinaceous extracellular matrix	CC	23
GOTERM_CC_DIRECT	GO:0031012~extracellular matrix	18	6.71642	1.3e-06	ASPN, COL3A1, MMP19, MMP7, CILP, MMP1, MMP10, COL14A1, SERPINE2, FREM3, SERPINF1, SFRP2, PRSS2, COMP, SERPINE1, VCAN, THBS1, ADAMTS4	261	296	18224	4.24604	0.000294	7.36e-05	0.00166523	GO:0031012	extracellular matrix	CC	18
GOTERM_CC_DIRECT	GO:0070062~extracellular exosome	65	24.2537	6.94e-05	TSPAN1, MMP9, CRABP2, UCHL1, MMP7, SPINK1, HP, SPINK5, SLC7A5, BBOX1, GPX2, AZGP1, ACTG2, SERPINE1, SERPINA3, DPP6, SLC1A1, F11, CRTAC1, CILP, KRT13, SLC9A3R2, SERPINF1, KRT16, KRT15, CLIC5, CLIC6, CTSE, PLA2G2A, CD300LG, CA4, GPA33, PLLP, SERPINB4, SERPINB3, SLC27A2, GCNT3, C6, CDH2, VCAM1, KRT5, GPM6A, CD177, ITGB8, COMP, ALDH1A3, FAT2, HS6ST2, THBS1, IVL, SPP1, CHI3L1, UPK3B, ANXA3, MUC4, LCN2…	261	2811	18224	1.61457	0.0155615	0.00313185	0.0886818	GO:0070062	extracellular exosome	CC	65
GOTERM_CC_DIRECT	GO:0009986~cell surface	19	7.08955	0.00082	ACVRL1, MMP7, GREM1, VCAM1, PROM2, GRIA1, ITGB8, ITGA7, SULF1, MSLN, PLA2G1B, GPA33, CA4, PCSK9, AREG, THBS1, EMP2, FGFBP1, SLC46A2	261	542	18224	2.4477	0.169137	0.0304098	1.04269	GO:0009986	cell surface	CC	19
GOTERM_CC_DIRECT	GO:0005886~plasma membrane	81	30.2239	0.00136719	PRX, CYP24A1, ACVRL1, GYPE, TSPAN1, UCHL1, SYT8, RHOV, FCRL5, SLC7A5, AZGP1, SERPINE1, DPP6, CDH26, SLC1A1, F11, CLCA2, RXFP1, SLCO4A1, APOLD1, FLNC, SLC9A3R2, F5, STXBP6, SGCG, SSTR1, CX3CR1, CLIC6, PLA2G2A, CD300LG, CA4, CNTN3, STEAP2, EMP2, GAP43, IL1R2, PRF1, GPR183, RALGPS2, CAV1, CD244, BDKRB1, BDKRB2, CDH2, ATP12A, CDH3, ALDH3A1, VCAM1, COL17A1, KRT5, HPSE2, GPM6A, CD177, ITGB8, FAT2, MSLN…	261	4121	18224	1.37242	0.265963	0.0432095	1.73387	GO:0005886	plasma membrane	CC	81
GOTERM_CC_DIRECT	GO:0005887~integral component of plasma membrane	35	13.0597	0.00191258	GPR183, CAV1, TSPAN1, GYPE, ACVRL1, BDKRB1, BDKRB2, GPR87, SLC7A5, COL17A1, B3GNT3, KLRF1, SLC1A1, CLCA2, SLCO4A1, PTPRZ1, ADAM23, AGER, MUC4, SEMA6A, TNFSF10, SLC4A11, PROM2, SEMA6D, EREG, SSTR1, CX3CR1, CLDN1, SLC5A9, GPA33, HAS2, CD79A, STEAP2, HTR2B, NKG7	261	1415	18224	1.72709	0.351217	0.0526457	2.41777	GO:0005887	integral component of plasma membrane	CC	35
GOTERM_CC_DIRECT	GO:0016021~integral component of membrane	95	35.4478	0.0035132	ACVRL1, GYPE, SERTM1, VTCN1, SGPP2, SYT8, FCRL5, SLC7A5, RNF182, ST6GALNAC5, BDNF, SLN, CH25H, SRD5A2, DPP6, CDH26, SLC1A1, IL13RA2, BTNL9, RXFP1, SLCO4A1, APOLD1, ST6GALNAC1, ANKRD29, STXBP6, SGCG, CHST6, TMEM139, FER1L4, SPAG4, CX3CR1, CD300LG, CLDN1, HHLA2, CA4, PLLP, ADAMTS1, STEAP2, SLC27A2, EMP2, ADAMTS4, IL1R2, PRF1, GPR183, CAV1, CD244, GCNT3, CYP1B1, BDKRB1, SLC38A11, BDKRB2, CDH2, SEC14…	261	5163	18224	1.28477	0.548591	0.0845831	4.39964	GO:0016021	integral component of membrane	CC	95
GOTERM_CC_DIRECT	GO:0016323~basolateral plasma membrane	9	3.35821	0.00438693	CAV1, PROM2, SLC4A11, DISP1, CD300LG, CA4, CDH2, ATP12A, GPIHBP1	261	180	18224	3.49119	0.629769	0.0945857	5.46576	GO:0016323	basolateral plasma membrane	CC	9
GOTERM_CC_DIRECT	GO:0005604~basement membrane	6	2.23881	0.0054358	COL4A3, COL17A1, FREM3, SERPINF1, LAMC3, ADAMTS1	261	79	18224	5.30307	0.708245	0.105943	6.73111	GO:0005604	basement membrane	CC	6
GOTERM_CC_DIRECT	GO:0031093~platelet alpha granule lumen	5	1.86567	0.00781036	F5, SERPINE1, SERPINA3, IGF1, THBS1	261	55	18224	6.34761	0.830019	0.137286	9.53829	GO:0031093	platelet alpha granule lumen	CC	5
GOTERM_CC_DIRECT	GO:0016324~apical plasma membrane	11	4.10448	0.00919558	CAV1, PROM2, CD300LG, CLDN1, CA4, CDH2, EMP2, SLC7A5, SLC1A1, GPIHBP1, SLC9A3R2	261	291	18224	2.63939	0.876042	0.148368	11.1397	GO:0016324	apical plasma membrane	CC	11
GOTERM_CC_DIRECT	GO:0005581~collagen trimer	6	2.23881	0.0102241	COL4A3, CTHRC1, COL17A1, COL14A1, COL3A1, MMP1	261	92	18224	4.55372	0.901975	0.152865	12.3118	GO:0005581	collagen trimer	CC	6
GOTERM_CC_DIRECT	GO:0005788~endoplasmic reticulum lumen	8	2.98507	0.0205088	COL4A3, COL17A1, COL14A1, F5, COL3A1, P4HA3, THBS1, SLC27A2	261	192	18224	2.90932	0.99075	0.268173	23.2733	GO:0005788	endoplasmic reticulum lumen	CC	8
GOTERM_CC_DIRECT	GO:0009897~external side of plasma membrane	8	2.98507	0.0335023	VCAM1, CD244, IL6, IL2RA, VTCN1, CD79A, THBS1, GPIHBP1	261	213	18224	2.62249	0.999548	0.382038	35.3155	GO:0009897	external side of plasma membrane	CC	8
GOTERM_CC_DIRECT	GO:0048471~perinuclear region of cytoplasm	16	5.97015	0.0337807	CAV1, CCL2, TSPAN1, CHI3L1, SPINK5, INHBB, CDKN1A, BDNF, SERPINF1, PLN, CX3CR1, PLA2G2A, PCSK9, CA4, SELE, SPP1	261	621	18224	1.799	0.999576	0.366721	35.5533	GO:0048471	perinuclear region of cytoplasm	CC	16
GOTERM_CC_DIRECT	GO:1903561~extracellular vesicle	4	1.49254	0.034412	F5, SERPINE2, GPM6A, ATP1A2	261	50	18224	5.5859	0.999634	0.355752	36.0896	GO:1903561	extracellular vesicle	CC	4
GOTERM_CC_DIRECT	GO:0005791~rough endoplasmic reticulum	4	1.49254	0.0361889	CCL2, TP63, PCSK9, CA4	261	51	18224	5.47637	0.999759	0.354958	37.577	GO:0005791	rough endoplasmic reticulum	CC	4
GOTERM_MF_DIRECT	GO:0005509~calcium ion binding	27	10.0746	2.13e-05	ASPN, PRF1, TNNC1, SYT8, CDH2, PSPH, CDH3, MMP1, NECAB1, COMP, PRSS2, PLA2G12B, FAT2, PLA2G1B, CDH26, THBS1, MATN3, CRTAC1, MMP19, ANXA3, MMP10, CAPN13, SULF1, DSC3, PLA2G2A, VCAN, HABP2	249	717	16881	2.55296	0.00901276	0.00901276	0.0299706	GO:0005509	calcium ion binding	MF	27
GOTERM_MF_DIRECT	GO:0004222~metalloendopeptidase activity	10	3.73134	4.36e-05	MMP10, CLCA2, ADAMTS14, ADAM23, MMP9, MMP19, MMP7, ADAMTS1, MMP1, ADAMTS4	249	113	16881	5.99957	0.0183684	0.00922674	0.0613613	GO:0004222	metalloendopeptidase activity	MF	10
GOTERM_MF_DIRECT	GO:0005201~extracellular matrix structural constituent	8	2.98507	5.57e-05	COL4A3, MATN3, COL14A1, COMP, COL3A1, CHI3L1, VCAN, MUC5B	249	67	16881	8.09495	0.0234029	0.00786261	0.0783734	GO:0005201	extracellular matrix structural constituent	MF	8
GOTERM_MF_DIRECT	GO:0005198~structural molecule activity	14	5.22388	7.71e-05	COL4A3, CAV1, MAP1A, KRT13, KRT23, KRT5, SPRR1A, KRT16, LAMC3, SPAG4, KRT15, SPRR1B, CLDN1, IVL	249	247	16881	3.84264	0.0322261	0.00815576	0.108394	GO:0005198	structural molecule activity	MF	14
GOTERM_MF_DIRECT	GO:0008201~heparin binding	11	4.10448	0.000129	F11, CCL2, SERPINE2, FGF14, COMP, MMP7, ADAMTS1, CXCL6, THBS1, FGFBP1, AGER	249	160	16881	4.66092	0.0535158	0.0109399	0.181934	GO:0008201	heparin binding	MF	11
GOTERM_MF_DIRECT	GO:0008083~growth factor activity	11	4.10448	0.000143	LIF, INHBB, CXCL1, CSF3, IL6, BDNF, EREG, FGF14, IGF1, AREG, GDF15	249	162	16881	4.60338	0.0591076	0.010103	0.201514	GO:0008083	growth factor activity	MF	11
GOTERM_MF_DIRECT	GO:0004252~serine-type endopeptidase activity	13	4.85075	0.000405	F11, MMP10, CTSK, F5, MMP9, PRSS2, MMP19, MMP7, PCSK9, HP, GZMH, MMP1, HABP2	249	255	16881	3.45622	0.158258	0.0243114	0.568775	GO:0004252	serine-type endopeptidase activity	MF	13
GOTERM_MF_DIRECT	GO:0004867~serine-type endopeptidase inhibitor activity	8	2.98507	0.000567	SERPINE2, SERPINF1, SERPINE1, SERPINA3, SPINK1, SERPINB4, SERPINB3, SPINK5	249	97	16881	5.59136	0.214219	0.0296851	0.79499	GO:0004867	serine-type endopeptidase inhibitor activity	MF	8
GOTERM_MF_DIRECT	GO:0005178~integrin binding	8	2.98507	0.00091	VCAM1, COL4A3, ADAM23, SFRP2, COL3A1, IGF1, THBS1, EMP2	249	105	16881	5.16535	0.320876	0.0420835	1.27296	GO:0005178	integrin binding	MF	8
GOTERM_MF_DIRECT	GO:0002020~protease binding	7	2.61194	0.00375301	LCN2, COMP, SERPINE1, SERPINB4, SERPINB3, BDKRB2, ADAMTS4	249	101	16881	4.69868	0.797705	0.147688	5.15329	GO:0002020	protease binding	MF	7
GOTERM_MF_DIRECT	GO:0005125~cytokine activity	9	3.35821	0.00454811	LIF, INHBB, CSF3, IL6, TNFSF10, AREG, GREM1, GDF15, SPP1	249	176	16881	3.4668	0.855915	0.161485	6.21289	GO:0005125	cytokine activity	MF	9
GOTERM_MF_DIRECT	GO:0030674~protein binding, bridging	6	2.23881	0.0055013	CAV1, COL14A1, SPRR1A, SPRR1B, IVL, SH2D1B	249	77	16881	5.28274	0.904106	0.177474	7.46867	GO:0030674	protein binding, bridging	MF	6
GOTERM_MF_DIRECT	GO:0008009~chemokine activity	5	1.86567	0.00573906	CXCL1, CCL13, CCL2, CCL20, CXCL6	249	49	16881	6.91788	0.913372	0.171521	7.77947	GO:0008009	chemokine activity	MF	5
GOTERM_MF_DIRECT	GO:0005102~receptor binding	13	4.85075	0.00614887	LIF, CXCL1, CAV1, CCL13, TNFSF10, CCL2, SERPINE2, VTCN1, ITGB8, SERPINE1, PLA2G1B, SLC9A3R2, SLC27A2	249	353	16881	2.49671	0.927294	0.170754	8.31288	GO:0005102	receptor binding	MF	13
GOTERM_MF_DIRECT	GO:0005518~collagen binding	5	1.86567	0.0116573	ASPN, CTSK, COL14A1, COMP, MMP9	249	60	16881	5.6496	0.99315	0.282678	15.2101	GO:0005518	collagen binding	MF	5
GOTERM_MF_DIRECT	GO:0005539~glycosaminoglycan binding	3	1.1194	0.0281731	SERPINE2, VCAN, HABP2	249	18	16881	11.2992	0.999995	0.531909	33.1098	GO:0005539	glycosaminoglycan binding	MF	3
GOTERM_MF_DIRECT	GO:0004947~bradykinin receptor activity	2	0.746269	0.0291672	BDKRB1, BDKRB2	249	2	16881	67.7952	0.999997	0.522898	34.0661	GO:0004947	bradykinin receptor activity	MF	2
GOTERM_MF_DIRECT	GO:0015293~symporter activity	4	1.49254	0.0389242	SLC4A11, SLC5A9, SLC1A1, SLC46A2	249	51	16881	5.31727	1	0.608358	42.8019	GO:0015293	symporter activity	MF	4
GOTERM_MF_DIRECT	GO:0005540~hyaluronic acid binding	3	1.1194	0.0444144	TNFAIP6, VCAN, HABP2	249	23	16881	8.84285	1	0.638039	47.2318	GO:0005540	hyaluronic acid binding	MF	3

## Sheet: GO-COP vs. NSIP
Genetic Programs Between Steroid-Sensitive and Steroid-Insensitive Interstitial Lung Disease
Yanjiao Lu1, Kun Tang1, Shanshan Wang1, Pengfei Gao2, Zhen Tian1, Meijia Wang1, Jinkun Chen3, Chengfeng Xiao4, Jianping Zhao1, Jungang Xie1
1 Department of Respiratory and Critical Care Medicine, National Clinical Research Center of Respiratory Disease, Tongji Hospital, Tongji Medical College, Huazhong University of Science and Technology, Wuhan 430030, China.
2 Department of Respiratory and Critical Care Medicine, the First Affiliated Hospital of Henan University of Science and Technology, Luoyang, 471003, China.
3 Western University, 1151 Richmond Street, London, Ontario, Canada, N6A 3K7.
4 Department of Biology, Queen's University, Kingston, Ontario Canada, K7L 3N6
Supplemental file3: GO functional analysis of DEGs in ILDs
Category	Term	Count	%	PValue	Genes	List Total	Pop Hits	Pop Total	Fold Enrichment	Bonferroni	Benjamini	FDR
GOTERM_BP_DIRECT	GO:0007165~signal transduction	18	12.2449	0.0135307	GRIA1, ACVRL1, CXCL6, CCL13, COL15A1, CCL11, CCL22, CRABP2, GDF15, CCL20, RTKN2, CXCL1, IGF1, CXCL5, GREM1, SFRP5, TNFSF10, CCL18	138	1161	16792	1.88653	0.999998	0.388809	0.382044
GOTERM_BP_DIRECT	GO:0006954~inflammatory response	17	11.5646	8.16289e-08	CXCL6, CCL13, CCL11, CCL22, CCL20, TNFRSF9, CXCL1, FOS, SELE, AGER, CXCL5, CYP26B1, SPP1, BDKRB2, BDKRB1, CDO1, CCL18	138	379	16792	5.45799	7.97483e-05	5.26515e-05	5.17354e-05
GOTERM_BP_DIRECT	GO:0007155~cell adhesion	16	10.8844	5.19374e-06	CX3CR1, COL15A1, CCL11, LAMC3, KIAA1462, SELE, COMP, AZGP1, CDH3, CDH2, ADAM23, SPP1, CYP1B1, CDH13, HABP2, DSC3	138	459	16792	4.24161	0.00506144	0.00126857	0.0012465
GOTERM_BP_DIRECT	GO:0007186~G-protein coupled receptor signaling pathway	15	10.2041	0.0151111	CX3CR1, CXCL6, CCL13, VIPR1, CCL11, CCL22, CCL20, CXCL1, AREG, CXCL5, SFRP2, SFRP5, P2RY1, BDKRB2, CCL18	138	899	16792	2.03028	1	0.412955	0.40577
GOTERM_BP_DIRECT	GO:0045944~positive regulation of transcription from RNA polymerase II promoter	15	10.2041	0.0293814	ACVRL1, LIF, FOS, IGF1, HIF3A, KLF4, NPAS2, PLAC8, GREM1, SFRP2, HEY1, ELF5, P2RY1, PAX9, CDH13	138	981	16792	1.86057	1	0.563765	0.553955
GOTERM_BP_DIRECT	GO:0007267~cell-cell signaling	14	9.52381	1.61673e-07	CXCL6, CCL13, CCL22, GDF15, BDNF, CCL20, SSTR1, AREG, CXCL5, GREM1, GJB2, SFRP2, TNFSF10, CCL18	138	254	16792	6.70684	0.000157942	5.26515e-05	5.17354e-05
GOTERM_BP_DIRECT	GO:0006955~immune response	13	8.84354	0.000174021	CXCL6, CCL13, VIPR1, CCL11, CCL22, CCL20, TNFRSF9, LIF, CXCL1, CXCL5, TNFSF10, CTSG, CCL18	138	421	16792	3.75738	0.156364	0.018891	0.0185623
GOTERM_BP_DIRECT	GO:0008284~positive regulation of cell proliferation	13	8.84354	0.000438041	VIPR1, LIF, LIFR, IGF1, AREG, CXCL5, PLAC8, GREM1, ALDH3A1, EDNRB, SFRP2, MZB1, HAS2	138	466	16792	3.39454	0.348228	0.0285311	0.0280347
GOTERM_BP_DIRECT	GO:0008285~negative regulation of cell proliferation	12	8.16327	0.000405826	ACVRL1, AZGP1, SFRP2, TNFRSF9, ZBTB16, SFRP5, LIF, CDH13, CYP1B1, CXCL1, SSTR1, KLF4	138	396	16792	3.68731	0.327378	0.0283209	0.0278281
GOTERM_BP_DIRECT	GO:0007166~cell surface receptor signaling pathway	11	7.48299	8.44019e-05	VIPR1, SEMA6A, EDNRB, P2RY1, BDKRB2, KLRF1, TNFSF10, KLRD1, LIFR, SSTR1, AGER	138	274	16792	4.88501	0.0791555	0.0103076	0.0101282
GOTERM_BP_DIRECT	GO:0055114~oxidation-reduction process	11	7.48299	0.0232523	ALDH3A1, ALDH1A3, CYP26B1, HPGD, TDO2, P4HA3, DIO2, CYP1B1, CYP4B1, CRYM, CDO1	138	592	16792	2.26097	1	0.504834	0.496049
GOTERM_BP_DIRECT	GO:0006915~apoptotic process	10	6.80272	0.0427705	GREM1, COMP, SEMA6A, SFRP2, TNFRSF9, ZBTB16, SFRP5, MZB1, TNFSF10, HIF3A	138	567	16792	2.14605	1	0.696446	0.684327
GOTERM_BP_DIRECT	GO:0070098~chemokine-mediated signaling pathway	9	6.12245	1.10353e-07	CX3CR1, CXCL6, CCL13, CCL11, CCL22, CCL20, CXCL1, CCL18, CXCL5	138	71	16792	15.4244	0.000107809	5.26515e-05	5.17354e-05
GOTERM_BP_DIRECT	GO:0006935~chemotaxis	9	6.12245	7.04893e-06	CX3CR1, CXCL6, CCL13, CCL11, CCL22, CCL20, CXCL1, CCL18, CXCL5	138	122	16792	8.97648	0.00686317	0.00137736	0.00135339
GOTERM_BP_DIRECT	GO:0006508~proteolysis	9	6.12245	0.0524819	COLEC10, DPP6, MMP7, ERAP2, MMP1, ADAM23, CTSG, HABP2, MMP10	138	500	16792	2.19026	1	0.813886	0.799725
GOTERM_BP_DIRECT	GO:0045766~positive regulation of angiogenesis	8	5.44218	4.34443e-05	CX3CR1, GREM1, ACVRL1, CCBE1, CCL11, SFRP2, ANXA3, CYP1B1	138	115	16792	8.46478	0.0415577	0.00707417	0.00695108
GOTERM_BP_DIRECT	GO:0032496~response to lipopolysaccharide	8	5.44218	0.000396278	CXCL6, TNFRSF9, BDKRB1, CXCL1, CTSG, FOS, SELE, CXCL5	138	164	16792	5.93567	0.321072	0.0283209	0.0278281
GOTERM_BP_DIRECT	GO:0030198~extracellular matrix organization	8	5.44218	0.00113718	COMP, COL3A1, TTR, COL14A1, LAMC3, SPP1, RXFP1, MATN3	138	196	16792	4.96658	0.670986	0.0688658	0.0676676
GOTERM_BP_DIRECT	GO:0070374~positive regulation of ERK1 and ERK2 cascade	7	4.7619	0.00313859	CCL13, CCL11, CCL22, CCL20, P2RY1, PLA2G2A, CCL18	138	175	16792	4.86725	0.953636	0.139382	0.136957
GOTERM_BP_DIRECT	GO:0001525~angiogenesis	7	4.7619	0.00999002	TMEM100, ACVRL1, COL15A1, PTPRB, HEY1, CYP1B1, HIF3A	138	223	16792	3.81959	0.999945	0.336273	0.330422
GOTERM_BP_DIRECT	GO:0007399~nervous system development	7	4.7619	0.0303775	NELL1, SLC7A5, SEMA6A, EDNRB, BDNF, CXCL1, FOS	138	287	16792	2.96783	1	0.563765	0.553955
GOTERM_BP_DIRECT	GO:0071347~cellular response to interleukin-1	6	4.08163	0.000284019	CCL13, CCL11, CCL22, CCL20, HAS2, CCL18	138	71	16792	10.2829	0.242344	0.0252261	0.0247871
GOTERM_BP_DIRECT	GO:0071356~cellular response to tumor necrosis factor	6	4.08163	0.00207285	CCL13, CCL11, CCL22, CCL20, HAS2, CCL18	138	110	16792	6.63715	0.868307	0.096437	0.094759
GOTERM_BP_DIRECT	GO:0001501~skeletal system development	6	4.08163	0.00531211	COMP, COL3A1, ZBTB16, NPR3, IGF1, MATN3	138	137	16792	5.3291	0.994504	0.207597	0.203985
GOTERM_BP_DIRECT	GO:0007010~cytoskeleton organization	6	4.08163	0.0103257	CCL13, CCL11, SEMA6A, KRT15, KRT13, KRT5	138	161	16792	4.5347	0.999961	0.336273	0.330422
GOTERM_BP_DIRECT	GO:0007568~aging	6	4.08163	0.0113959	ALDH3A1, COL3A1, EDNRB, MMP7, P2RY1, FOS	138	165	16792	4.42477	0.999986	0.348169	0.34211
GOTERM_BP_DIRECT	GO:0048247~lymphocyte chemotaxis	5	3.40136	7.45701e-05	CCL13, CCL11, CCL22, CCL20, CCL18	138	28	16792	21.7288	0.0702669	0.0103076	0.0101282
GOTERM_BP_DIRECT	GO:0030199~collagen fibril organization	5	3.40136	0.00027945	GREM1, COL3A1, SFRP2, COL14A1, CYP1B1	138	39	16792	15.6001	0.238954	0.0252261	0.0247871
GOTERM_BP_DIRECT	GO:0002548~monocyte chemotaxis	5	3.40136	0.000373158	CCL13, CCL11, CCL22, CCL20, CCL18	138	42	16792	14.4859	0.305556	0.0283209	0.0278281
GOTERM_BP_DIRECT	GO:0071346~cellular response to interferon-gamma	5	3.40136	0.00119828	CCL13, CCL11, CCL22, CCL20, CCL18	138	57	16792	10.6738	0.690074	0.0688658	0.0676676
GOTERM_BP_DIRECT	GO:0030574~collagen catabolic process	5	3.40136	0.00184459	COL3A1, COL15A1, MMP7, MMP1, MMP10	138	64	16792	9.50634	0.835333	0.096437	0.094759
GOTERM_BP_DIRECT	GO:0060326~cell chemotaxis	5	3.40136	0.00195326	CXCL6, CCL13, CCL20, CXCL1, CXCL5	138	65	16792	9.36009	0.851949	0.096437	0.094759
GOTERM_BP_DIRECT	GO:0030593~neutrophil chemotaxis	5	3.40136	0.00206628	CCL13, CCL11, CCL22, CCL20, CCL18	138	66	16792	9.21827	0.867457	0.096437	0.094759
GOTERM_BP_DIRECT	GO:0022617~extracellular matrix disassembly	5	3.40136	0.00345504	MMP7, MMP1, SPP1, CTSG, MMP10	138	76	16792	8.00534	0.966001	0.146764	0.144211
GOTERM_BP_DIRECT	GO:0007179~transforming growth factor beta receptor signaling pathway	5	3.40136	0.0068097	ACVRL1, COL3A1, HPGD, GDF15, FOS	138	92	16792	6.61311	0.998739	0.24641	0.242123
GOTERM_BP_DIRECT	GO:0044267~cellular protein metabolic process	5	3.40136	0.0159155	TTR, DMBT1, MMP1, CTSG, IGF1	138	118	16792	5.15598	1	0.412955	0.40577
GOTERM_BP_DIRECT	GO:0042742~defense response to bacterium	5	3.40136	0.031076	PLAC8, CXCL6, ANXA3, CCL20, MUC5B	138	145	16792	4.1959	1	0.563765	0.553955
GOTERM_BP_DIRECT	GO:0090090~negative regulation of canonical Wnt signaling pathway	5	3.40136	0.044583	GREM1, SFRP2, CDH2, SFRP5, SOSTDC1	138	163	16792	3.73255	1	0.714058	0.701633
GOTERM_BP_DIRECT	GO:0050776~regulation of immune response	5	3.40136	0.0580487	COL17A1, COL3A1, KLRF1, SH2D1B, KLRD1	138	178	16792	3.41801	1	0.872516	0.857334
GOTERM_BP_DIRECT	GO:0051591~response to cAMP	4	2.72109	0.00624263	ALDH3A1, FOS, CDO1, AREG	138	46	16792	10.581	0.997798	0.234579	0.230497
GOTERM_BP_DIRECT	GO:0009612~response to mechanical stimulus	4	2.72109	0.0123827	COL3A1, P2RY1, BDKRB2, BDKRB1	138	59	16792	8.24957	0.999995	0.366604	0.360225
GOTERM_BP_DIRECT	GO:0051384~response to glucocorticoid	4	2.72109	0.0160617	ALDH3A1, ANXA3, CDO1, AREG	138	65	16792	7.48807	1	0.412955	0.40577
GOTERM_BP_DIRECT	GO:0008217~regulation of blood pressure	4	2.72109	0.0160617	ACVRL1, EDNRB, ERAP2, NPR3	138	65	16792	7.48807	1	0.412955	0.40577
GOTERM_BP_DIRECT	GO:0071300~cellular response to retinoic acid	4	2.72109	0.0195474	CYP26B1, KRT13, KLF4, SLC6A4	138	70	16792	6.95321	1	0.483714	0.475298
GOTERM_BP_DIRECT	GO:0050729~positive regulation of inflammatory response	4	2.72109	0.0218235	CCL13, CCL11, PLA2G2A, CCL18	138	73	16792	6.66746	1	0.495851	0.487223
GOTERM_BP_DIRECT	GO:0007584~response to nutrient	4	2.72109	0.0226131	ALDH3A1, SFRP2, SSTR1, SLC6A4	138	74	16792	6.57736	1	0.502113	0.493376
GOTERM_BP_DIRECT	GO:0006805~xenobiotic metabolic process	4	2.72109	0.0259255	ALDH3A1, CYP26B1, CYP1B1, CYP3A5	138	78	16792	6.24006	1	0.527691	0.518509
GOTERM_BP_DIRECT	GO:0008544~epidermis development	4	2.72109	0.0323141	COL17A1, CRABP2, KRT15, KRT5	138	85	16792	5.72617	1	0.563765	0.553955
GOTERM_BP_DIRECT	GO:0030336~negative regulation of cell migration	4	2.72109	0.0427303	CX3CR1, ACVRL1, SFRP2, CYP1B1	138	95	16792	5.12342	1	0.696446	0.684327
GOTERM_BP_DIRECT	GO:0030308~negative regulation of cell growth	4	2.72109	0.0765364	GREM1, ACVRL1, SFRP2, BDKRB1	138	121	16792	4.02252	1	0.997015	0.979666
GOTERM_BP_DIRECT	GO:0007204~positive regulation of cytosolic calcium ion concentration	4	2.72109	0.096744	EDNRB, P2RY1, BDKRB2, BDKRB1	138	134	16792	3.63227	1	1	0.983607
GOTERM_BP_DIRECT	GO:0035810~positive regulation of urine volume	3	2.04082	0.00485937	EDNRB, NPR3, HAS2	138	13	16792	28.0803	0.991427	0.197817	0.194375
GOTERM_BP_DIRECT	GO:0042310~vasoconstriction	3	2.04082	0.00829395	EDNRB, BDKRB2, SLC6A4	138	17	16792	21.4731	0.999707	0.2894	0.284364
GOTERM_BP_DIRECT	GO:0046697~decidualization	3	2.04082	0.0114037	GJB2, SPP1, LIF	138	20	16792	18.2522	0.999986	0.348169	0.34211
GOTERM_BP_DIRECT	GO:0042104~positive regulation of activated T cell proliferation	3	2.04082	0.0202992	HHLA2, IGF1, AGER	138	27	16792	13.5201	1	0.483714	0.475298
GOTERM_BP_DIRECT	GO:0060349~bone morphogenesis	3	2.04082	0.0202992	CYP26B1, SFRP2, HAS2	138	27	16792	13.5201	1	0.483714	0.475298
GOTERM_BP_DIRECT	GO:0009314~response to radiation	3	2.04082	0.0217453	COL3A1, CCL11, KRT13	138	28	16792	13.0373	1	0.495851	0.487223
GOTERM_BP_DIRECT	GO:0042572~retinol metabolic process	3	2.04082	0.0247614	ALDH1A3, TTR, CYP1B1	138	30	16792	12.1681	1	0.51472	0.505764
GOTERM_BP_DIRECT	GO:0034332~adherens junction organization	3	2.04082	0.0365381	CDH3, CDH2, CDH13	138	37	16792	9.86604	1	0.626276	0.615378
GOTERM_BP_DIRECT	GO:0030514~negative regulation of BMP signaling pathway	3	2.04082	0.0520832	GREM1, SFRP2, SOSTDC1	138	45	16792	8.11208	1	0.813886	0.799725
GOTERM_BP_DIRECT	GO:0034097~response to cytokine	3	2.04082	0.0672597	COL3A1, LIFR, FOS	138	52	16792	7.02007	1	0.925532	0.909427
GOTERM_BP_DIRECT	GO:0019233~sensory perception of pain	3	2.04082	0.0672597	EDNRB, P2RY1, BDKRB1	138	52	16792	7.02007	1	0.925532	0.909427
GOTERM_BP_DIRECT	GO:0045669~positive regulation of osteoblast differentiation	3	2.04082	0.0861318	NELL1, SFRP2, IGF1	138	60	16792	6.08406	1	1	0.983607
GOTERM_BP_DIRECT	GO:0016266~O-glycan processing	3	2.04082	0.0861318	GCNT3, MUC5B, MUC4	138	60	16792	6.08406	1	1	0.983607
GOTERM_BP_DIRECT	GO:0007586~digestion	3	2.04082	0.0935751	VIPR1, SSTR1, CTSE	138	63	16792	5.79434	1	1	0.983607
GOTERM_BP_DIRECT	GO:0090500~endocardial cushion to mesenchymal transition	2	1.36054	0.0242782	ACVRL1, HAS2	138	3	16792	81.1208	1	0.51472	0.505764
GOTERM_BP_DIRECT	GO:0060842~arterial endothelial cell differentiation	2	1.36054	0.0322402	TMEM100, HEY1	138	4	16792	60.8406	1	0.563765	0.553955
GOTERM_BP_DIRECT	GO:0048861~leukemia inhibitory factor signaling pathway	2	1.36054	0.0322402	LIF, LIFR	138	4	16792	60.8406	1	0.563765	0.553955
GOTERM_BP_DIRECT	GO:0043587~tongue morphogenesis	2	1.36054	0.0322402	CYP26B1, KRT13	138	4	16792	60.8406	1	0.563765	0.553955
GOTERM_BP_DIRECT	GO:0060406~positive regulation of penile erection	2	1.36054	0.0322402	EDNRB, P2RY1	138	4	16792	60.8406	1	0.563765	0.553955
GOTERM_BP_DIRECT	GO:0042403~thyroid hormone metabolic process	2	1.36054	0.0401377	DIO2, CRYM	138	5	16792	48.6725	1	0.676113	0.664348
GOTERM_BP_DIRECT	GO:0071806~protein transmembrane transport	2	1.36054	0.0557413	AZGP1, GPIHBP1	138	7	16792	34.766	1	0.850925	0.836119
GOTERM_BP_DIRECT	GO:0090281~negative regulation of calcium ion import	2	1.36054	0.0634484	SPINK1, SLN	138	8	16792	30.4203	1	0.898392	0.88276
GOTERM_BP_DIRECT	GO:0035912~dorsal aorta morphogenesis	2	1.36054	0.0634484	ACVRL1, HEY1	138	8	16792	30.4203	1	0.898392	0.88276
GOTERM_BP_DIRECT	GO:0048672~positive regulation of collateral sprouting	2	1.36054	0.0634484	CRABP2, BDNF	138	8	16792	30.4203	1	0.898392	0.88276
GOTERM_BP_DIRECT	GO:0033689~negative regulation of osteoblast proliferation	2	1.36054	0.0634484	GREM1, NELL1	138	8	16792	30.4203	1	0.898392	0.88276
GOTERM_BP_DIRECT	GO:0070327~thyroid hormone transport	2	1.36054	0.071093	TTR, CRYM	138	9	16792	27.0403	1	0.93862	0.922287
GOTERM_BP_DIRECT	GO:0048245~eosinophil chemotaxis	2	1.36054	0.071093	CCL13, CCL11	138	9	16792	27.0403	1	0.93862	0.922287
GOTERM_BP_DIRECT	GO:0010838~positive regulation of keratinocyte proliferation	2	1.36054	0.071093	CDH3, HAS2	138	9	16792	27.0403	1	0.93862	0.922287
GOTERM_BP_DIRECT	GO:0045603~positive regulation of endothelial cell differentiation	2	1.36054	0.0861969	TMEM100, ACVRL1	138	11	16792	22.1238	1	1	0.983607
GOTERM_BP_DIRECT	GO:0002446~neutrophil mediated immunity	2	1.36054	0.0861969	CXCL6, CXCL5	138	11	16792	22.1238	1	1	0.983607
GOTERM_BP_DIRECT	GO:0050732~negative regulation of peptidyl-tyrosine phosphorylation	2	1.36054	0.0861969	SPINK1, SFRP2	138	11	16792	22.1238	1	1	0.983607
GOTERM_BP_DIRECT	GO:0001946~lymphangiogenesis	2	1.36054	0.0861969	ACVRL1, CCBE1	138	11	16792	22.1238	1	1	0.983607
GOTERM_BP_DIRECT	GO:0030277~maintenance of gastrointestinal epithelium	2	1.36054	0.0936572	VSIG1, MUC4	138	12	16792	20.2802	1	1	0.983607
GOTERM_BP_DIRECT	GO:0007567~parturition	2	1.36054	0.0936572	HPGD, RXFP1	138	12	16792	20.2802	1	1	0.983607
GOTERM_BP_DIRECT	GO:0042574~retinal metabolic process	2	1.36054	0.0936572	ALDH1A3, CYP1B1	138	12	16792	20.2802	1	1	0.983607
GOTERM_BP_DIRECT	GO:0031581~hemidesmosome assembly	2	1.36054	0.0936572	COL17A1, KRT5	138	12	16792	20.2802	1	1	0.983607
GOTERM_CC_DIRECT	GO:0016021~integral component of membrane	64	43.5374	1.8276e-05	ACVRL1, VIPR1, RXFP1, AREG, SERTM1, HS6ST2, SLC6A4, TMEM100, CDH3, EDNRB, SLN, VSIG1, CDH2, CA4, TNFSF10, BDKRB2, CYP1B1, BDKRB1, IL13RA2, SGCG, SEMA6A, FCRL5, DIO2, LIFR, UPK3B, DISP1, SLC7A5, ALDH3A1, SFRP2, SLC5A9, SFRP5, KLRF1, ST6GALNAC5, DSC3, COL17A1, GRIA1, CX3CR1, GPM6A, COL15A1, HHLA2, NPR3, SLC1A1, CYP3A5, AGER, CD79A, DPP6, ADAM23, GCNT3, STXBP6, MUC4, PROM2, BTNL9, SLC14A1, BTNL8, LR…	141	5163	18224	1.60215	0.0026283	0.000877246	0.000822418
GOTERM_CC_DIRECT	GO:0005886~plasma membrane	52	35.3741	0.000140786	ACVRL1, VIPR1, RXFP1, SLC6A4, TMEM100, CDH3, EDNRB, VSIG1, CDH2, CA4, BDKRB2, BDKRB1, CTSG, STK32A, SGCG, RALGPS2, FCRL5, ANXA3, DIO2, LIFR, KRT5, SSTR1, UPK3B, SLC7A5, ALDH3A1, AZGP1, SLC5A9, LGSN, KLRF1, CDH13, DSC3, COL17A1, GRIA1, CX3CR1, GPM6A, NPR3, SLC1A1, AGER, CD79A, DPP6, P2RY1, ADAM23, FLNC, STXBP6, SLC14A1, ERAP2, ZBTB16, PLA2G2A, IGF1, SELE, GJB2, KLRD1	141	4121	18224	1.63089	0.0200704	0.00289617	0.00271516
GOTERM_CC_DIRECT	GO:0005615~extracellular space	40	27.2109	2.0538e-13	CCL13, CXCL6, COL15A1, CCL11, COL14A1, CXCL1, AREG, CXCL5, COMP, TTR, DMBT1, TNFSF10, SPP1, SOSTDC1, CTSG, IL13RA2, CCL18, MUC4, HABP2, CCBE1, MMP7, CCL22, SPINK1, FGFBP2, CCL20, GDF15, TNFRSF9, PLA2G2A, LIF, IGF1, MUC5B, SELE, MMP10, GREM1, ALDH3A1, COL3A1, AZGP1, SFRP2, SFRP5, CDH13	141	1347	18224	3.83811	2.95763e-11	2.95748e-11	2.77264e-11
GOTERM_CC_DIRECT	GO:0070062~extracellular exosome	39	26.5306	0.000253957	GPM6A, COL15A1, CRABP2, HPGD, COL14A1, NPR3, SLC1A1, HS6ST2, COMP, DPP6, TTR, DMBT1, CDH2, CA4, TNFSF10, SPP1, GCNT3, CTSG, CRYM, CTSE, MUC4, PROM2, MMP7, SPINK1, GDF15, ANXA3, PLA2G2A, KRT8, KRT13, LIFR, KRT5, MUC5B, UPK3B, SLC7A5, ALDH1A3, AZGP1, SLC5A9, KRT15, CDH13	141	2811	18224	1.7932	0.0359136	0.00457122	0.00428552
GOTERM_CC_DIRECT	GO:0005576~extracellular region	38	25.8503	8.08478e-10	COL17A1, CCL13, CXCL6, COLEC10, COL15A1, CCL11, COL14A1, LAMC3, CXCL1, AGER, CXCL5, COMP, TTR, DMBT1, ADAM23, TNFSF10, SPP1, CTSG, IL13RA2, HABP2, MMP7, CCL22, MMP1, CCL20, GDF15, BDNF, PLA2G2A, LIF, IGFL2, IGF1, MMP10, NELL1, COL3A1, AZGP1, SFRP2, MZB1, MATN3, DSC3	141	1610	18224	3.05058	1.16421e-07	5.82104e-08	5.45722e-08
GOTERM_CC_DIRECT	GO:0005887~integral component of plasma membrane	27	18.3673	2.55544e-05	COL17A1, ACVRL1, CX3CR1, VIPR1, NPR3, SLC1A1, AGER, SLC6A4, CD79A, EDNRB, P2RY1, ADAM23, TNFSF10, BDKRB2, HAS2, BDKRB1, MUC4, PROM2, SLC14A1, SEMA6A, TNFRSF9, LIFR, SSTR1, SLC7A5, PTPRB, SLC5A9, KLRF1	141	1415	18224	2.46622	0.00367311	0.000919957	0.00086246
GOTERM_CC_DIRECT	GO:0005578~proteinaceous extracellular matrix	11	7.48299	4.28897e-05	COL17A1, COMP, CCBE1, COL15A1, MMP7, MMP1, COL14A1, LAMC3, MUC4, MATN3, MMP10	141	268	18224	5.30496	0.00615721	0.00123522	0.00115802
GOTERM_CC_DIRECT	GO:0031012~extracellular matrix	9	6.12245	0.00207079	COMP, COL3A1, COL15A1, SFRP2, MMP7, MMP1, COL14A1, CTSG, MMP10	141	296	18224	3.92984	0.258072	0.0298194	0.0279557
GOTERM_CC_DIRECT	GO:0009986~cell surface	9	6.12245	0.0579069	GREM1, GRIA1, ACVRL1, MMP7, P2RY1, CA4, CTSG, AREG, PROM2	141	542	18224	2.14619	0.999814	0.463255	0.434302
GOTERM_CC_DIRECT	GO:0016323~basolateral plasma membrane	8	5.44218	0.000486348	SLC14A1, HPGD, CDH2, P2RY1, CA4, DISP1, PROM2, GPIHBP1	141	180	18224	5.74437	0.0676538	0.00778156	0.00729521
GOTERM_CC_DIRECT	GO:0005581~collagen trimer	7	4.7619	7.65465e-05	COL17A1, CCBE1, COL3A1, COLEC10, COL15A1, MMP1, COL14A1	141	92	18224	9.8341	0.0109626	0.00183712	0.0017223
GOTERM_CC_DIRECT	GO:0005788~endoplasmic reticulum lumen	7	4.7619	0.00369828	COL17A1, COL3A1, COL15A1, ERAP2, COL14A1, P4HA3, MZB1	141	192	18224	4.71217	0.413475	0.0484139	0.045388
GOTERM_CC_DIRECT	GO:0043005~neuron projection	7	4.7619	0.0100543	CX3CR1, GPM6A, CDH13, BDKRB1, FOS, SSTR1, SLC6A4	141	237	18224	3.81746	0.766633	0.120651	0.113111
GOTERM_CC_DIRECT	GO:0016324~apical plasma membrane	7	4.7619	0.0250217	SLC7A5, CDH2, P2RY1, SLC1A1, CA4, PROM2, GPIHBP1	141	291	18224	3.10906	0.973982	0.257366	0.241281
GOTERM_CC_DIRECT	GO:0043235~receptor complex	5	3.40136	0.0166715	VIPR1, PTPRB, FCRL5, KLRD1, LIFR	141	127	18224	5.08851	0.911162	0.184669	0.173128
GOTERM_CC_DIRECT	GO:0005911~cell-cell junction	5	3.40136	0.043775	COL17A1, CDH2, KRT8, KIAA1462, DSC3	141	172	18224	3.75722	0.998413	0.393975	0.369351
GOTERM_CC_DIRECT	GO:0045121~membrane raft	5	3.40136	0.0745838	CD79A, EDNRB, SELE, SLC6A4, PROM2	141	206	18224	3.13709	0.999986	0.565266	0.529937
GOTERM_CC_DIRECT	GO:0009897~external side of plasma membrane	5	3.40136	0.0820021	CD79A, TNFRSF9, CDH13, KLRD1, GPIHBP1	141	213	18224	3.034	0.999996	0.590415	0.553514
GOTERM_CC_DIRECT	GO:0031090~organelle membrane	4	2.72109	0.0294542	CYP26B1, CYP1B1, CYP4B1, CYP3A5	141	87	18224	5.94245	0.986501	0.282761	0.265088
GOTERM_CC_DIRECT	GO:0005882~intermediate filament	4	2.72109	0.0564556	KRT15, KRT8, KRT13, KRT5	141	113	18224	4.57516	0.999768	0.463255	0.434302
GOTERM_MF_DIRECT	GO:0005509~calcium ion binding	13	8.84354	0.0105123	CCBE1, ANXA3, MMP1, PLA2G2A, MMP10, COMP, NELL1, CDH3, CDH2, CDH13, HABP2, MATN3, DSC3	133	717	16881	2.30129	0.95889	0.265345	0.258316
GOTERM_MF_DIRECT	GO:0008009~chemokine activity	8	5.44218	9.95461e-08	CXCL6, CCL13, CCL11, CCL22, CCL20, CXCL1, CCL18, CXCL5	133	49	16881	20.7224	3.00625e-05	3.00629e-05	2.92665e-05
GOTERM_MF_DIRECT	GO:0005201~extracellular matrix structural constituent	6	4.08163	0.000177433	COMP, COL3A1, COL15A1, COL14A1, MUC5B, MATN3	133	67	16881	11.3664	0.0521788	0.0178616	0.0173884
GOTERM_MF_DIRECT	GO:0008083~growth factor activity	6	4.08163	0.00891424	BDNF, GDF15, LIF, CXCL1, IGF1, AREG	133	162	16881	4.70092	0.933074	0.265345	0.258316
GOTERM_MF_DIRECT	GO:0005125~cytokine activity	6	4.08163	0.0124438	GREM1, GDF15, TNFSF10, SPP1, LIF, AREG	133	176	16881	4.32698	0.977214	0.28908	0.281422
GOTERM_MF_DIRECT	GO:0004888~transmembrane signaling receptor activity	6	4.08163	0.0264968	CD79A, SEMA6A, KLRF1, KLRD1, SELE, AGER	133	214	16881	3.55864	0.999699	0.470707	0.458238
GOTERM_MF_DIRECT	GO:0005198~structural molecule activity	6	4.08163	0.0447208	COL15A1, LAMC3, KRT15, KRT8, KRT13, KRT5	133	247	16881	3.08319	0.999999	0.629675	0.612995
GOTERM_MF_DIRECT	GO:0004252~serine-type endopeptidase activity	6	4.08163	0.0500404	COLEC10, MMP7, MMP1, CTSG, HABP2, MMP10	133	255	16881	2.98647	1	0.629675	0.612995
GOTERM_MF_DIRECT	GO:0048020~CCR chemokine receptor binding	5	3.40136	2.81841e-05	CCL13, CCL11, CCL22, CCL20, CCL18	133	23	16881	27.5924	0.00847559	0.0042558	0.00414306
GOTERM_MF_DIRECT	GO:0020037~heme binding	5	3.40136	0.0226019	CYP26B1, TDO2, CYP1B1, CYP4B1, CYP3A5	133	137	16881	4.63229	0.998996	0.42661	0.415309
GOTERM_MF_DIRECT	GO:0005506~iron ion binding	5	3.40136	0.0321432	CYP26B1, P4HA3, CYP1B1, CYP4B1, CYP3A5	133	153	16881	4.14787	0.999948	0.539291	0.525005
GOTERM_MF_DIRECT	GO:0008201~heparin binding	5	3.40136	0.0369593	COMP, CXCL6, MMP7, CTSG, AGER	133	160	16881	3.9664	0.999989	0.581275	0.565877
GOTERM_MF_DIRECT	GO:0019825~oxygen binding	4	2.72109	0.00589593	TDO2, CYP1B1, CYP4B1, CYP3A5	133	47	16881	10.8021	0.832344	0.236069	0.229816
GOTERM_MF_DIRECT	GO:0097110~scaffold protein binding	4	2.72109	0.00625349	KRT15, P2RY1, KRT8, KRT5	133	48	16881	10.5771	0.849604	0.236069	0.229816
GOTERM_MF_DIRECT	GO:0016705~oxidoreductase activity, acting on paired donors, with incorporation or reduction of molecular oxygen	4	2.72109	0.0100547	CYP26B1, CYP1B1, CYP4B1, CYP3A5	133	57	16881	8.907	0.95273	0.265345	0.258316
GOTERM_MF_DIRECT	GO:0004497~monooxygenase activity	4	2.72109	0.0105435	CYP26B1, CYP1B1, CYP4B1, CYP3A5	133	58	16881	8.75344	0.95928	0.265345	0.258316
GOTERM_MF_DIRECT	GO:0005178~integrin binding	4	2.72109	0.0492625	COL3A1, SFRP2, ADAM23, IGF1	133	105	16881	4.83523	1	0.629675	0.612995
GOTERM_MF_DIRECT	GO:0004222~metalloendopeptidase activity	4	2.72109	0.058868	MMP7, MMP1, ADAM23, MMP10	133	113	16881	4.49291	1	0.707171	0.688438
GOTERM_MF_DIRECT	GO:0070324~thyroid hormone binding	3	2.04082	0.000891726	ALDH1A3, TTR, CRYM	133	6	16881	63.4624	0.236179	0.0673253	0.0655418
GOTERM_MF_DIRECT	GO:0045236~CXCR chemokine receptor binding	3	2.04082	0.00210744	CXCL6, CXCL1, CXCL5	133	9	16881	42.3083	0.471186	0.12729	0.123918
GOTERM_MF_DIRECT	GO:0042562~hormone binding	3	2.04082	0.00318687	TTR, NPR3, RXFP1	133	11	16881	34.6159	0.618625	0.160406	0.156157
GOTERM_MF_DIRECT	GO:0070330~aromatase activity	3	2.04082	0.0187455	CYP1B1, CYP4B1, CYP3A5	133	27	16881	14.1028	0.996703	0.37741	0.367413
GOTERM_MF_DIRECT	GO:0005518~collagen binding	3	2.04082	0.0801049	COMP, CCBE1, COL14A1	133	60	16881	6.34624	1	0.863988	0.841101
GOTERM_MF_DIRECT	GO:0004947~bradykinin receptor activity	2	1.36054	0.0155782	BDKRB2, BDKRB1	133	2	16881	126.925	0.991276	0.336044	0.327142
GOTERM_MF_DIRECT	GO:0071813~lipoprotein particle binding	2	1.36054	0.038495	CDH13, GPIHBP1	133	5	16881	50.7699	0.999993	0.581275	0.565877
GOTERM_MF_DIRECT	GO:0004030~aldehyde dehydrogenase [NAD(P)+] activity	2	1.36054	0.0460157	ALDH3A1, ALDH1A3	133	6	16881	42.3083	0.999999	0.629675	0.612995
GOTERM_MF_DIRECT	GO:0008320~protein transmembrane transporter activity	2	1.36054	0.0608823	AZGP1, GPIHBP1	133	8	16881	31.7312	1	0.707171	0.688438
GOTERM_MF_DIRECT	GO:0031702~type 1 angiotensin receptor binding	2	1.36054	0.075519	EDNRB, BDKRB2	133	10	16881	25.385	1	0.844694	0.822318
GOTERM_MF_DIRECT	GO:0045295~gamma-catenin binding	2	1.36054	0.0899292	CDH2, DSC3	133	12	16881	21.1541	1	0.936504	0.911696
GOTERM_MF_DIRECT	GO:0070403~NAD+ binding	2	1.36054	0.0970505	ALDH1A3, HPGD	133	13	16881	19.5269	1	0.976975	0.951095

## Sheet: GO-IPF vs. NSIP
Genetic Programs Between Steroid-Sensitive and Steroid-Insensitive Interstitial Lung Disease
Yanjiao Lu1, Kun Tang1, Shanshan Wang1, Pengfei Gao2, Zhen Tian1, Meijia Wang1, Jinkun Chen3, Chengfeng Xiao4, Jianping Zhao1, Jungang Xie1
1 Department of Respiratory and Critical Care Medicine, National Clinical Research Center of Respiratory Disease, Tongji Hospital, Tongji Medical College, Huazhong University of Science and Technology, Wuhan 430030, China.
2 Department of Respiratory and Critical Care Medicine, the First Affiliated Hospital of Henan University of Science and Technology, Luoyang, 471003, China.
3 Western University, 1151 Richmond Street, London, Ontario, Canada, N6A 3K7.
4 Department of Biology, Queen's University, Kingston, Ontario Canada, K7L 3N6
Supplemental file3: GO functional analysis of DEGs in ILDs
Category	Term	Count	%	PValue	Genes	List Total	Pop Hits	Pop Total	Fold Enrichment	Bonferroni	Benjamini	FDR
GOTERM_BP_DIRECT	GO:0007165~signal transduction	9	10.4651	0.0840046	NR4A2, PTPRT, CXCL6, IL1RL1, PLA2G1B, RGS1, CXCL1, CD69, C1ORF168	67	1161	16792	1.94284	1	1	1
GOTERM_BP_DIRECT	GO:0007155~cell adhesion	7	8.13953	0.0092007	PTPRT, MUC16, CLCA2, SPP1, MSLN, CYR61, DSC3	67	459	16792	3.8222	0.981727	0.79678	0.79678
GOTERM_BP_DIRECT	GO:0006508~proteolysis	6	6.97674	0.0465519	ADAMTS1, MMP1, AGBL2, CLCA2, MMP19, MMP10	67	500	16792	3.00752	1	1	1
GOTERM_BP_DIRECT	GO:0001649~osteoblast differentiation	5	5.81395	0.000745238	BMP3, CYP24A1, FHL2, SPP1, CYR61	67	104	16792	12.0494	0.275887	0.168913	0.168913
GOTERM_BP_DIRECT	GO:0006954~inflammatory response	5	5.81395	0.0618307	CXCL6, SPP1, NOX4, CXCL1, FOS	67	379	16792	3.30642	1	1	1
GOTERM_BP_DIRECT	GO:0008285~negative regulation of cell proliferation	5	5.81395	0.0702555	ADAMTS1, FABP6, ZBTB16, NOX4, CXCL1	67	396	16792	3.16448	1	1	1
GOTERM_BP_DIRECT	GO:0051591~response to cAMP	4	4.65116	0.000780201	ALDH3A1, DUSP1, MMP19, FOS	67	46	16792	21.7936	0.286775	0.168913	0.168913
GOTERM_BP_DIRECT	GO:0022617~extracellular matrix disassembly	4	4.65116	0.0033226	MMP1, SPP1, MMP19, MMP10	67	76	16792	13.1909	0.763328	0.479561	0.479561
GOTERM_BP_DIRECT	GO:0001666~response to hypoxia	4	4.65116	0.030198	NR4A2, EGR1, ALDH3A1, NOX4	67	172	16792	5.82853	0.999998	1	1
GOTERM_BP_DIRECT	GO:0007267~cell-cell signaling	4	4.65116	0.078219	CXCL6, BMP3, SRD5A2, CYR61	67	254	16792	3.94688	1	1	1
GOTERM_BP_DIRECT	GO:0003341~cilium movement	3	3.48837	0.00501246	DNAH7, ARMC4, DNAI1	67	27	16792	27.8474	0.886489	0.542599	0.542599
GOTERM_BP_DIRECT	GO:0035914~skeletal muscle cell differentiation	3	3.48837	0.0158884	EGR1, FOS, ATF3	67	49	16792	15.3445	0.999027	1	1
GOTERM_BP_DIRECT	GO:0030574~collagen catabolic process	3	3.48837	0.0262325	MMP1, MMP19, MMP10	67	64	16792	11.7481	0.99999	1	1
GOTERM_BP_DIRECT	GO:0008544~epidermis development	3	3.48837	0.0440842	KRT15, KRT5, SPRR1A	67	85	16792	8.84565	1	1	1
GOTERM_BP_DIRECT	GO:0035335~peptidyl-tyrosine dephosphorylation	3	3.48837	0.0578587	PTPRT, PTPRZ1, DUSP1	67	99	16792	7.59475	1	1	1
GOTERM_BP_DIRECT	GO:0006935~chemotaxis	3	3.48837	0.0831806	CXCL6, CXCL1, CYR61	67	122	16792	6.16296	1	1	1
GOTERM_BP_DIRECT	GO:0001542~ovulation from ovarian follicle	2	2.32558	0.0271956	ADAMTS1, MMP19	67	7	16792	71.6077	0.999993	1	1
GOTERM_BP_DIRECT	GO:0002446~neutrophil mediated immunity	2	2.32558	0.0424075	CXCL6, PLA2G1B	67	11	16792	45.5685	1	1	1
GOTERM_BP_DIRECT	GO:0003351~epithelial cilium movement	2	2.32558	0.0499254	SPAG17, DNAI1	67	13	16792	38.558	1	1	1
GOTERM_BP_DIRECT	GO:0060347~heart trabecula formation	2	2.32558	0.0536625	ADAMTS1, FHL2	67	14	16792	35.8038	1	1	1
GOTERM_BP_DIRECT	GO:0036158~outer dynein arm assembly	2	2.32558	0.0573851	ARMC4, DNAI1	67	15	16792	33.4169	1	1	1
GOTERM_BP_DIRECT	GO:0006790~sulfur compound metabolic process	2	2.32558	0.0610933	CHST9, CHST6	67	16	16792	31.3284	1	1	1
GOTERM_BP_DIRECT	GO:0061036~positive regulation of cartilage development	2	2.32558	0.0610933	ZBTB16, CYR61	67	16	16792	31.3284	1	1	1
GOTERM_BP_DIRECT	GO:0010466~negative regulation of peptidase activity	2	2.32558	0.0647872	SERPINB3, SERPINB4	67	17	16792	29.4855	1	1	1
GOTERM_BP_DIRECT	GO:0009416~response to light stimulus	2	2.32558	0.0647872	DUSP1, FOS	67	17	16792	29.4855	1	1	1
GOTERM_BP_DIRECT	GO:0033280~response to vitamin D	2	2.32558	0.0684667	CYP24A1, SPP1	67	18	16792	27.8474	1	1	1
GOTERM_BP_DIRECT	GO:0031668~cellular response to extracellular stimulus	2	2.32558	0.0684667	NR4A2, FOS	67	18	16792	27.8474	1	1	1
GOTERM_BP_DIRECT	GO:0048545~response to steroid hormone	2	2.32558	0.075783	SRD5A2, SPP1	67	20	16792	25.0627	1	1	1
GOTERM_BP_DIRECT	GO:0071480~cellular response to gamma radiation	2	2.32558	0.07942	EGR1, NOX4	67	21	16792	23.8692	1	1	1
GOTERM_BP_DIRECT	GO:0070372~regulation of ERK1 and ERK2 cascade	2	2.32558	0.0938272	FAM83D, CYR61	67	25	16792	20.0501	1	1	1
GOTERM_CC_DIRECT	GO:0005737~cytoplasm	30	34.8837	0.0464097	SPAG17, DNAH7, CAPSL, DNAH9, SOCS3, ADAMTS1, AKAP14, TEKT1, RGS22, FAM83D, DNAI1, SERPINB3, EGR1, SERPINB4, SPAG6, DUSP1, CCDC113, KRT5, VWA3B, NR4A2, TSGA10, ALDH3A1, SPATA17, FABP6, ARMC3, ARMC4, DYNLRB2, SPRR1A, IVL, DSC3	77	5222	18224	1.35968	0.990044	0.643106	0.636476
GOTERM_CC_DIRECT	GO:0005576~extracellular region	14	16.2791	0.0151473	CXCL6, CHST9, PLA2G1B, MMP1, CXCL1, CYR61, MMP10, BMP3, C6, CLCA2, SPP1, MMP19, FAM3D, DSC3	77	1610	18224	2.05805	0.772483	0.367322	0.363536
GOTERM_CC_DIRECT	GO:0005615~extracellular space	12	13.9535	0.0234368	SERPINB3, CXCL6, ALDH3A1, BMP3, SERPINB4, MUC16, PLA2G1B, SPP1, CXCL1, MSLN, MMP10, MSMB	77	1347	18224	2.10847	0.899785	0.454674	0.449986
GOTERM_CC_DIRECT	GO:0005578~proteinaceous extracellular matrix	7	8.13953	0.00088394	IL1RL1, PTPRZ1, ADAMTS1, MMP1, MMP19, CYR61, MMP10	77	268	18224	6.18182	0.0822039	0.0857422	0.0848582
GOTERM_CC_DIRECT	GO:0005874~microtubule	7	8.13953	0.00189011	SPAG17, DNAH7, SPAG6, TEKT1, DYNLRB2, DNAH9, DNAI1	77	311	18224	5.3271	0.16766	0.0916702	0.0907251
GOTERM_CC_DIRECT	GO:0031514~motile cilium	4	4.65116	0.00393869	TSGA10, SPAG17, RSPH1, SPAG6	77	76	18224	12.4566	0.318056	0.127351	0.126038
GOTERM_CC_DIRECT	GO:0005930~axoneme	3	3.48837	0.0440089	SPAG6, ARMC4, DNAH9	77	80	18224	8.87532	0.987294	0.643106	0.636476
GOTERM_CC_DIRECT	GO:0005882~intermediate filament	3	3.48837	0.0807976	KRT15, KRT23, KRT5	77	113	18224	6.28342	0.999718	0.947234	0.937468
GOTERM_CC_DIRECT	GO:0030286~dynein complex	2	2.32558	0.0878877	DYNLRB2, DNAH9	77	22	18224	21.5159	0.999867	0.947234	0.937468
GOTERM_MF_DIRECT	GO:0005509~calcium ion binding	9	10.4651	0.00943263	DNAH7, PLA2G1B, CAPSL, MMP1, EFCAB1, MMP19, CD69, MMP10, DSC3	71	717	16881	2.98444	0.754057	0.698014	0.698014
GOTERM_MF_DIRECT	GO:0004222~metalloendopeptidase activity	5	5.81395	0.00124237	ADAMTS1, MMP1, CLCA2, MMP19, MMP10	71	113	16881	10.5204	0.168052	0.18387	0.18387
GOTERM_MF_DIRECT	GO:0005198~structural molecule activity	5	5.81395	0.0193215	KRT15, KRT23, KRT5, SPRR1A, IVL	71	247	16881	4.81297	0.944288	0.953193	0.953193
GOTERM_MF_DIRECT	GO:0003777~microtubule motor activity	3	3.48837	0.043532	DNAH7, DYNLRB2, DNAH9	71	80	16881	8.91602	0.998622	1	1
GOTERM_MF_DIRECT	GO:0004725~protein tyrosine phosphatase activity	3	3.48837	0.0647123	PTPRT, PTPRZ1, DUSP1	71	100	16881	7.13282	0.99995	1	1
GOTERM_MF_DIRECT	GO:0032052~bile acid binding	2	2.32558	0.0327026	PLA2G1B, FABP6	71	8	16881	59.4401	0.992707	1	1
GOTERM_MF_DIRECT	GO:0045236~CXCR chemokine receptor binding	2	2.32558	0.0367156	CXCL6, CXCL1	71	9	16881	52.8357	0.996058	1	1
GOTERM_MF_DIRECT	GO:0045295~gamma-catenin binding	2	2.32558	0.0486563	PTPRT, DSC3	71	12	16881	39.6268	0.999378	1	1
GOTERM_MF_DIRECT	GO:0000982~transcription factor activity, RNA polymerase II core promoter proximal region sequence-specific binding	2	2.32558	0.0912037	FOS, ATF3	71	23	16881	20.6748	0.999999	1	1

## Sheet: KEGG-COP vs. CTRL
Genetic Programs Between Steroid-Sensitive and Steroid-Insensitive Interstitial Lung Disease
Yanjiao Lu1, Kun Tang1, Shanshan Wang1, Pengfei Gao2, Zhen Tian1, Meijia Wang1, Jinkun Chen3, Chengfeng Xiao4, Jianping Zhao1, Jungang Xie1
1 Department of Respiratory and Critical Care Medicine, National Clinical Research Center of Respiratory Disease, Tongji Hospital, Tongji Medical College, Huazhong University of Science and Technology, Wuhan 430030, China.
2 Department of Respiratory and Critical Care Medicine, the First Affiliated Hospital of Henan University of Science and Technology, Luoyang, 471003, China.
3 Western University, 1151 Richmond Street, London, Ontario, Canada, N6A 3K7.
4 Department of Biology, Queen's University, Kingston, Ontario Canada, K7L 3N6
Supplemental file3:KEGG pathaway analysis of DEGs in ILDs
ID	Description	GeneRatio	BgRatio	pvalue	p.adjust	qvalue	geneID	Count
hsa04668	TNF signaling pathway	14/76	112/8041	1.51217e-12	2.51021e-10	1.95786e-10	3569/6401/6364/2919/9021/2920/3976/8809/7128/6372/3726/6347/4318/4792	14
hsa04657	IL-17 signaling pathway	11/76	94/8041	9.41094e-10	7.81108e-08	6.09234e-08	3569/6364/2354/2919/2920/7128/6372/6347/4318/8061/4792	11
hsa04061	Viral protein interaction with cytokine and cytokine receptor	10/76	100/8041	2.71289e-08	1.50113e-06	1.17083e-06	3569/6364/2919/2920/8809/3577/6372/6347/8807/7852	10
hsa04060	Cytokine-cytokine receptor interaction	14/76	294/8041	4.99017e-07	2.07092e-05	1.61524e-05	3569/9173/7850/6364/2919/2920/3976/8809/3577/6372/6347/8807/5008/7852	14
hsa05219	Bladder cancer	5/76	41/8041	3.79445e-05	0.00125976	0.000982563	4609/7057/1026/1839/4318	5
hsa05323	Rheumatoid arthritis	6/76	93/8041	0.000232035	0.00641963	0.00500706	3569/6364/2919/2920/6372/6347	6
hsa04062	Chemokine signaling pathway	8/76	189/8041	0.000386227	0.00915911	0.00714376	6364/2919/2920/3577/6372/6347/4792/7852	8
hsa05120	Epithelial cell signaling in Helicobacter pylori infection	5/76	70/8041	0.000495221	0.0102758	0.00801476	2919/2920/3577/1839/4792	5
hsa04115	p53 signaling pathway	5/76	72/8041	0.000564161	0.0104056	0.008116	5054/7057/1026/4616/56475	5
hsa04630	JAK-STAT signaling pathway	7/76	162/8041	0.000805799	0.0133763	0.010433	3569/9021/4609/1026/3976/5008/8835	7
hsa04012	ErbB signaling pathway	5/76	85/8041	0.00120248	0.0150853	0.011766	374/2069/4609/1026/1839	5
hsa05144	Malaria	4/76	50/8041	0.00122119	0.0150853	0.011766	3569/6401/7057/6347	4
hsa05210	Colorectal cancer	5/76	86/8041	0.0012674	0.0150853	0.011766	374/2069/4609/1026/4616	5
hsa04380	Osteoclast differentiation	6/76	128/8041	0.00127226	0.0150853	0.011766	2354/9021/2355/3726/8061/4792	6
hsa05167	Kaposi sarcoma-associated herpesvirus infection	7/76	189/8041	0.00197278	0.0198971	0.0155189	3569/2919/4609/2920/7538/1026/4792	7
hsa05134	Legionellosis	4/76	57/8041	0.00199279	0.0198971	0.0155189	3569/2919/2920/4792	4
hsa04978	Mineral absorption	4/76	58/8041	0.00212523	0.0198971	0.0155189	4499/4493/4502/115019	4
hsa05202	Transcriptional misregulation in cancer	7/76	192/8041	0.00215751	0.0198971	0.0155189	3569/7850/8013/4609/1026/4616/4318	7
hsa05142	Chagas disease (American trypanosomiasis)	5/76	102/8041	0.00269665	0.0223822	0.0174573	3569/5054/624/6347/4792	5
hsa05146	Amoebiasis	5/76	102/8041	0.00269665	0.0223822	0.0174573	3569/7850/2919/2920/384	5
hsa04064	NF-kappa B signaling pathway	5/76	104/8041	0.00293423	0.0231944	0.0180908	2919/2920/7128/4616/4792	5
hsa04931	Insulin resistance	5/76	108/8041	0.00345434	0.0260646	0.0203294	3569/9021/9945/4792/5507	5
hsa05166	Human T-cell leukemia virus 1 infection	7/76	219/8041	0.00448805	0.032392	0.0252645	3569/7850/4609/7538/1026/8061/4792	7
hsa05216	Thyroid cancer	3/76	37/8041	0.00500556	0.0346218	0.0270037	4609/1026/4616	3
hsa01230	Biosynthesis of amino acids	4/76	75/8041	0.00539651	0.0358328	0.0279482	5723/384/10993/1491	4
hsa05220	Chronic myeloid leukemia	4/76	76/8041	0.00565613	0.0361122	0.0281661	4609/1026/4616/4792	4
hsa00260	Glycine, serine and threonine metabolism	3/76	40/8041	0.00623735	0.0383482	0.0299101	5723/10993/1491	3
hsa04621	NOD-like receptor signaling pathway	6/76	181/8041	0.0071116	0.0421616	0.0328845	3569/2919/2920/7128/6347/4792	6
hsa04610	Complement and coagulation cascades	4/76	85/8041	0.00837606	0.0479457	0.0373958	5054/2243/623/624	4
hsa05222	Small cell lung cancer	4/76	92/8041	0.0110016	0.0608756	0.0474807	4609/1026/4616/4792	4
hsa05169	Epstein-Barr virus infection	6/76	201/8041	0.0116026	0.06213	0.048459	3569/4609/1026/7128/4616/4792	6
hsa05215	Prostate cancer	4/76	97/8041	0.0131701	0.0683198	0.0532868	7850/1026/4318/4792	4
hsa00770	Pantothenate and CoA biosynthesis	2/76	19/8041	0.0135865	0.0683442	0.0533059	8875/55350	2
hsa04933	AGE-RAGE signaling pathway in diabetic complications	4/76	100/8041	0.0145934	0.0712501	0.0555724	3569/6401/5054/6347	4
hsa05213	Endometrial cancer	3/76	58/8041	0.0172614	0.0799072	0.0623246	4609/1026/4616	3
hsa04218	Cellular senescence	5/76	160/8041	0.017427	0.0799072	0.0623246	3569/5054/4609/1026/4616	5
hsa04151	PI3K-Akt signaling pathway	8/76	354/8041	0.0180953	0.0799072	0.0623246	3569/374/2069/4609/7057/1026/54541/5008	8
hsa05161	Hepatitis B	5/76	162/8041	0.018292	0.0799072	0.0623246	3569/4609/1026/4318/4792	5
hsa05163	Human cytomegalovirus infection	6/76	225/8041	0.0192836	0.0820787	0.0640183	3569/4609/1026/6347/4792/7852	6
hsa05321	Inflammatory bowel disease (IBD)	3/76	65/8041	0.0233188	0.0967731	0.0754793	3569/8809/8807	3
hsa05418	Fluid shear stress and atherosclerosis	4/76	139/8041	0.0421832	0.170791	0.13321	6401/7850/6347/4318	4
hsa05205	Proteoglycans in cancer	5/76	205/8041	0.0441333	0.174431	0.13605	4609/7057/1026/1839/4318	5
hsa05143	African trypanosomiasis	2/76	37/8041	0.0474592	0.183215	0.1429	3569/6401	2
hsa05160	Hepatitis C	4/76	155/8041	0.0586314	0.2212	0.172528	9021/4609/1026/4792	4
hsa05150	Staphylococcus aureus infection	3/76	96/8041	0.0621118	0.229124	0.178708	2358/2357/3868	3
hsa01522	Endocrine resistance	3/76	98/8041	0.065254	0.235482	0.183667	1026/1839/4318	3
hsa04930	Type II diabetes mellitus	2/76	46/8041	0.0698856	0.24683	0.192518	9021/8835	2
hsa05164	Influenza A	4/76	170/8041	0.0767524	0.255625	0.199378	3569/9021/6347/4792	4
hsa00270	Cysteine and methionine metabolism	2/76	49/8041	0.0779992	0.255625	0.199378	10993/1491	2
hsa04672	Intestinal immune network for IgA production	2/76	49/8041	0.0779992	0.255625	0.199378	3569/7852	2
hsa04928	Parathyroid hormone synthesis, secretion and action	3/76	106/8041	0.0785354	0.255625	0.199378	4929/1026/1839	3
hsa04066	HIF-1 signaling pathway	3/76	109/8041	0.0837998	0.267515	0.208651	3569/5054/1026	3
hsa04080	Neuroactive ligand-receptor interaction	6/76	340/8041	0.101502	0.314774	0.245512	2358/623/624/2357/133/1907	6
hsa04935	Growth hormone synthesis, secretion and action	3/76	119/8041	0.102396	0.314774	0.245512	9021/3726/8835	3
hsa05135	Yersinia infection	3/76	120/8041	0.104341	0.314919	0.245625	3569/6347/4792	3
hsa04020	Calcium signaling pathway	4/76	193/8041	0.109341	0.324117	0.252799	80271/623/624/7852	4
hsa04110	Cell cycle	3/76	124/8041	0.112264	0.326943	0.255003	4609/1026/4616	3
hsa04623	Cytosolic DNA-sensing pathway	2/76	63/8041	0.11923	0.335462	0.261647	3569/4792	2
hsa05217	Basal cell carcinoma	2/76	63/8041	0.11923	0.335462	0.261647	1026/4616	2
hsa04068	FoxO signaling pathway	3/76	131/8041	0.126663	0.344036	0.268335	3569/1026/4616	3
hsa05223	Non-small cell lung cancer	2/76	68/8041	0.135045	0.344036	0.268335	1026/4616	2
hsa04920	Adipocytokine signaling pathway	2/76	69/8041	0.138263	0.344036	0.268335	9021/4792	2
hsa05230	Central carbon metabolism in cancer	2/76	69/8041	0.138263	0.344036	0.268335	4609/8140	2
hsa04917	Prolactin signaling pathway	2/76	70/8041	0.141498	0.344036	0.268335	9021/8835	2
hsa04915	Estrogen signaling pathway	3/76	138/8041	0.141693	0.344036	0.268335	3868/1839/4318	3
hsa05162	Measles	3/76	138/8041	0.141693	0.344036	0.268335	3569/7128/4792	3
hsa04910	Insulin signaling pathway	3/76	139/8041	0.143888	0.344036	0.268335	9021/8835/5507	3
hsa04010	MAPK signaling pathway	5/76	294/8041	0.144552	0.344036	0.268335	374/2069/4609/4616/1847	5
hsa05218	Melanoma	2/76	72/8041	0.148017	0.344036	0.268335	1026/4616	2
hsa00120	Primary bile acid biosynthesis	1/76	17/8041	0.14922	0.344036	0.268335	9023	1
hsa00450	Selenocompound metabolism	1/76	17/8041	0.14922	0.344036	0.268335	1491	1
hsa00910	Nitrogen metabolism	1/76	17/8041	0.14922	0.344036	0.268335	761	1
hsa04550	Signaling pathways regulating pluripotency of stem cells	3/76	143/8041	0.152781	0.347421	0.270975	4609/3976/9314	3
hsa05214	Glioma	2/76	75/8041	0.157909	0.348917	0.272142	1026/4616	2
hsa05133	Pertussis	2/76	76/8041	0.161234	0.348917	0.272142	3569/6372	2
hsa05212	Pancreatic cancer	2/76	76/8041	0.161234	0.348917	0.272142	1026/4616	2
hsa05224	Breast cancer	3/76	147/8041	0.161847	0.348917	0.272142	4609/1026/4616	3
hsa05226	Gastric cancer	3/76	149/8041	0.166441	0.354221	0.276279	4609/1026/4616	3
hsa05206	MicroRNAs in cancer	5/76	310/8041	0.16874	0.354567	0.276549	4609/7057/1026/4318/54541	5
hsa00670	One carbon pool by folate	1/76	20/8041	0.17317	0.359328	0.280262	10840	1
hsa00220	Arginine biosynthesis	1/76	21/8041	0.181004	0.370947	0.289324	384	1
hsa04390	Hippo signaling pathway	3/76	157/8041	0.185193	0.374902	0.29241	374/5054/4609	3
hsa04977	Vitamin digestion and absorption	1/76	24/8041	0.20407	0.408141	0.318334	10560	1
hsa00563	Glycosylphosphatidylinositol (GPI)-anchor biosynthesis	1/76	25/8041	0.211616	0.413699	0.32267	5277	1
hsa05225	Hepatocellular carcinoma	3/76	168/8041	0.211834	0.413699	0.32267	4609/1026/4616	3
hsa04350	TGF-beta signaling pathway	2/76	94/8041	0.222829	0.430113	0.335471	4609/7057	2
hsa04640	Hematopoietic cell lineage	2/76	99/8041	0.240316	0.458534	0.357639	3569/7850	2
hsa04750	Inflammatory mediator regulation of TRP channels	2/76	100/8041	0.243823	0.459939	0.358735	623/624	2
hsa00052	Galactose metabolism	1/76	31/8041	0.255427	0.46529	0.362909	8972	1
hsa01523	Antifolate resistance	1/76	31/8041	0.255427	0.46529	0.362909	3569	1
hsa04620	Toll-like receptor signaling pathway	2/76	104/8041	0.257872	0.46529	0.362909	3569/4792	2
hsa04625	C-type lectin receptor signaling pathway	2/76	104/8041	0.257872	0.46529	0.362909	3569/4792	2
hsa04659	Th17 cell differentiation	2/76	107/8041	0.268421	0.479116	0.373693	3569/4792	2
hsa05020	Prion diseases	1/76	35/8041	0.283291	0.496451	0.387213	3569	1
hsa04670	Leukocyte transendothelial migration	2/76	113/8041	0.289512	0.496451	0.387213	4318/7852	2
hsa00250	Alanine, aspartate and glutamate metabolism	1/76	36/8041	0.290095	0.496451	0.387213	9945	1
hsa00500	Starch and sucrose metabolism	1/76	36/8041	0.290095	0.496451	0.387213	8972	1
hsa00760	Nicotinate and nicotinamide metabolism	1/76	37/8041	0.296835	0.502802	0.392166	4837	1
hsa01200	Carbon metabolism	2/76	117/8041	0.303543	0.50897	0.396977	5723/10993	2
hsa05332	Graft-versus-host disease	1/76	41/8041	0.323169	0.536261	0.418263	3569	1
hsa04810	Regulation of actin cytoskeleton	3/76	213/8041	0.326904	0.536261	0.418263	623/624/7852	3
hsa05132	Salmonella infection	3/76	214/8041	0.32951	0.536261	0.418263	3569/4609/4792	3
hsa04926	Relaxin signaling pathway	2/76	129/8041	0.345303	0.556508	0.434055	4318/4792	2
hsa04270	Vascular smooth muscle contraction	2/76	132/8041	0.355633	0.567645	0.442741	133/1907	2
hsa04973	Carbohydrate digestion and absorption	1/76	47/8041	0.360855	0.570494	0.444964	8972	1
hsa00520	Amino sugar and nucleotide sugar metabolism	1/76	48/8041	0.366931	0.572961	0.446888	9945	1
hsa04210	Apoptosis	2/76	136/8041	0.369318	0.572961	0.446888	4616/4792	2
hsa05030	Cocaine addiction	1/76	49/8041	0.372951	0.573239	0.447105	2354	1
hsa00330	Arginine and proline metabolism	1/76	50/8041	0.378914	0.577061	0.450086	384	1
hsa04961	Endocrine and other factor-regulated calcium reabsorption	1/76	53/8041	0.396469	0.598307	0.466657	624	1
hsa04514	Cell adhesion molecules (CAMs)	2/76	148/8041	0.409671	0.612095	0.477411	6401/79679	2
hsa04932	Non-alcoholic fatty liver disease (NAFLD)	2/76	149/8041	0.41298	0.612095	0.477411	3569/9021	2
hsa04921	Oxytocin signaling pathway	2/76	154/8041	0.42939	0.624513	0.487096	1026/5997	2
hsa04150	mTOR signaling pathway	2/76	155/8041	0.432645	0.624513	0.487096	8140/54541	2
hsa04934	Cushing syndrome	2/76	155/8041	0.432645	0.624513	0.487096	51655/1026	2
hsa04310	Wnt signaling pathway	2/76	160/8041	0.448769	0.642204	0.500894	4609/8061	2
hsa04022	cGMP-PKG signaling pathway	2/76	167/8041	0.470915	0.656033	0.511681	624/5997	2
hsa00830	Retinol metabolism	1/76	67/8041	0.47213	0.656033	0.511681	195814	1
hsa05221	Acute myeloid leukemia	1/76	67/8041	0.47213	0.656033	0.511681	4609	1
hsa04924	Renin secretion	1/76	69/8041	0.482145	0.656033	0.511681	1907	1
hsa05031	Amphetamine addiction	1/76	69/8041	0.482145	0.656033	0.511681	2354	1
hsa05211	Renal cell carcinoma	1/76	69/8041	0.482145	0.656033	0.511681	1026	1
hsa04622	RIG-I-like receptor signaling pathway	1/76	70/8041	0.487081	0.657362	0.512717	4792	1
hsa04520	Adherens junction	1/76	71/8041	0.491972	0.658607	0.513689	6615	1
hsa01524	Platinum drug resistance	1/76	73/8041	0.501615	0.666145	0.519568	1026	1
hsa00562	Inositol phosphate metabolism	1/76	74/8041	0.506369	0.667121	0.520329	80271	1
hsa04360	Axon guidance	2/76	181/8041	0.513605	0.671327	0.523609	27289/7852	2
hsa05140	Leishmaniasis	1/76	77/8041	0.520363	0.674846	0.526354	4792	1
hsa01521	EGFR tyrosine kinase inhibitor resistance	1/76	79/8041	0.529474	0.681339	0.531418	3569	1
hsa04662	B cell receptor signaling pathway	1/76	82/8041	0.542822	0.693141	0.540624	4792	1
hsa04512	ECM-receptor interaction	1/76	88/8041	0.568405	0.710077	0.553833	7057	1
hsa05235	PD-L1 expression and PD-1 checkpoint pathway in cancer	1/76	89/8041	0.57253	0.710077	0.553833	4792	1
hsa05130	Pathogenic Escherichia coli infection	2/76	202/8041	0.573341	0.710077	0.553833	3569/4792	2
hsa05410	Hypertrophic cardiomyopathy (HCM)	1/76	90/8041	0.576615	0.710077	0.553833	3569	1
hsa05203	Viral carcinogenesis	2/76	204/8041	0.578751	0.710077	0.553833	1026/4792	2
hsa04658	Th1 and Th2 cell differentiation	1/76	92/8041	0.584671	0.710077	0.553833	4792	1
hsa04912	GnRH signaling pathway	1/76	93/8041	0.588642	0.710077	0.553833	1839	1
hsa04015	Rap1 signaling pathway	2/76	210/8041	0.594684	0.710077	0.553833	7057/2357	2
hsa05170	Human immunodeficiency virus 1 infection	2/76	212/8041	0.599896	0.710077	0.553833	4792/7852	2
hsa04713	Circadian entrainment	1/76	97/8041	0.604154	0.710077	0.553833	51655	1
hsa04925	Aldosterone synthesis and secretion	1/76	98/8041	0.607942	0.710077	0.553833	4929	1
hsa04024	cAMP signaling pathway	2/76	216/8041	0.610172	0.710077	0.553833	1907/4792	2
hsa04070	Phosphatidylinositol signaling system	1/76	99/8041	0.611693	0.710077	0.553833	80271	1
hsa04660	T cell receptor signaling pathway	1/76	104/8041	0.629924	0.726163	0.566379	4792	1
hsa04922	Glucagon signaling pathway	1/76	106/8041	0.636978	0.72923	0.568772	150094	1
hsa05145	Toxoplasmosis	1/76	112/8041	0.657353	0.747401	0.582945	4792	1
hsa04071	Sphingolipid signaling pathway	1/76	119/8041	0.679701	0.758769	0.591811	624	1
hsa04722	Neurotrophin signaling pathway	1/76	119/8041	0.679701	0.758769	0.591811	4792	1
hsa04144	Endocytosis	2/76	248/8041	0.685311	0.758769	0.591811	3577/7852	2
hsa04919	Thyroid hormone signaling pathway	1/76	121/8041	0.685817	0.758769	0.591811	4609	1
hsa05168	Herpes simplex virus 1 infection	4/76	491/8041	0.690435	0.758769	0.591811	3569/9021/6347/4792	4
hsa04611	Platelet activation	1/76	124/8041	0.694776	0.758769	0.591811	2243	1
hsa04140	Autophagy - animal	1/76	137/8041	0.730774	0.787717	0.61439	54541	1
hsa04371	Apelin signaling pathway	1/76	137/8041	0.730774	0.787717	0.61439	5054	1
hsa04120	Ubiquitin mediated proteolysis	1/76	140/8041	0.738467	0.790874	0.616852	9021	1
hsa04072	Phospholipase D signaling pathway	1/76	148/8041	0.757936	0.803849	0.626971	3577	1
hsa04261	Adrenergic signaling in cardiomyocytes	1/76	149/8041	0.760267	0.803849	0.626971	1390	1
hsa04145	Phagosome	1/76	152/8041	0.767127	0.805969	0.628625	7057	1
hsa04217	Necroptosis	1/76	159/8041	0.78239	0.816835	0.6371	7128	1
hsa05152	Tuberculosis	1/76	180/8041	0.822499	0.851005	0.663752	3569	1
hsa05165	Human papillomavirus infection	2/76	330/8041	0.825372	0.851005	0.663752	7057/1026	2
hsa05034	Alcoholism	1/76	187/8041	0.834173	0.85477	0.666688	2354	1
hsa04510	Focal adhesion	1/76	201/8041	0.855295	0.871036	0.679375	7057	1
hsa05131	Shigellosis	1/76	239/8041	0.900151	0.911129	0.710646	4792	1
hsa05010	Alzheimer disease	1/76	369/8041	0.972328	0.978221	0.762975	3569	1
hsa04740	Olfactory transduction	1/76	448/8041	0.987448	0.987448	0.770172	5997	1

## Sheet: KEGG-IPF vs. CTRL
Genetic Programs Between Steroid-Sensitive and Steroid-Insensitive Interstitial Lung Disease
Yanjiao Lu1, Kun Tang1, Shanshan Wang1, Pengfei Gao2, Zhen Tian1, Meijia Wang1, Jinkun Chen3, Chengfeng Xiao4, Jianping Zhao1, Jungang Xie1
1 Department of Respiratory and Critical Care Medicine, National Clinical Research Center of Respiratory Disease, Tongji Hospital, Tongji Medical College, Huazhong University of Science and Technology, Wuhan 430030, China.
2 Department of Respiratory and Critical Care Medicine, the First Affiliated Hospital of Henan University of Science and Technology, Luoyang, 471003, China.
3 Western University, 1151 Richmond Street, London, Ontario, Canada, N6A 3K7.
4 Department of Biology, Queen's University, Kingston, Ontario Canada, K7L 3N6
Supplemental file3:KEGG pathaway analysis of DEGs in ILDs
ID	Description	GeneRatio	BgRatio	pvalue	p.adjust	qvalue	geneID	Count
hsa04974	Protein digestion and absorption	10/121	95/8041	1.4093e-06	0.000269176	0.000264058	5645/7373/1306/1308/1281/1290/1278/1359/1300/6505	10
hsa04061	Viral protein interaction with cytokine and cytokine receptor	7/121	100/8041	0.00073942	0.0706146	0.069272	10563/6357/6372/6362/3577/8807/3569	7
hsa04060	Cytokine-cytokine receptor interaction	12/121	294/8041	0.00151306	0.0963313	0.0944997	3598/10563/6357/6372/939/6362/55504/3577/7850/8807/9173/3569	12
hsa04512	ECM-receptor interaction	6/121	88/8041	0.00203424	0.097135	0.0952881	6696/1311/3371/3696/1278/3679	6
hsa05146	Amoebiasis	6/121	102/8041	0.00426443	0.141666	0.138972	6317/1281/909/1278/7850/3569	6
hsa00982	Drug metabolism - cytochrome P450	5/121	72/8041	0.00445024	0.141666	0.138972	218/2326/131/1577/2330	5
hsa04510	Focal adhesion	8/121	201/8041	0.0107256	0.292654	0.28709	6696/1311/3479/3371/3696/1278/2318/3679	8
hsa04657	IL-17 signaling pathway	5/121	94/8041	0.0134568	0.311712	0.305785	4312/727897/3934/6372/3569	5
hsa00590	Arachidonic acid metabolism	4/121	63/8041	0.014688	0.311712	0.305785	5320/493869/2878/5319	4
hsa04933	AGE-RAGE signaling pathway in diabetic complications	5/121	100/8041	0.0171978	0.322684	0.316549	1281/1278/5054/3569/177	5
hsa04972	Pancreatic secretion	5/121	102/8041	0.0185839	0.322684	0.316549	9635/5645/5320/1359/5319	5
hsa04610	Complement and coagulation cascades	4/121	85/8041	0.0388922	0.619034	0.607264	729/2160/5054/2243	4
hsa05410	Hypertrophic cardiomyopathy (HCM)	4/121	90/8041	0.0463903	0.633426	0.621383	3479/3696/3679/3569	4
hsa05323	Rheumatoid arthritis	4/121	93/8041	0.0512498	0.633426	0.621383	4312/6372/1513/3569	4
hsa00592	alpha-Linolenic acid metabolism	2/121	25/8041	0.0537951	0.633426	0.621383	5320/5319	2
hsa05014	Amyotrophic lateral sclerosis (ALS)	3/121	57/8041	0.0540865	0.633426	0.621383	493869/2878/2890	3
hsa05414	Dilated cardiomyopathy (DCM)	4/121	96/8041	0.0563783	0.633426	0.621383	3479/5350/3696/3679	4
hsa00591	Linoleic acid metabolism	2/121	29/8041	0.0700523	0.725268	0.711478	5320/5319	2
hsa04514	Cell adhesion molecules (CAMs)	5/121	148/8041	0.0721471	0.725268	0.711478	1001/79679/1000/9076/3696	5
hsa00830	Retinol metabolism	3/121	67/8041	0.0796363	0.760527	0.746067	131/1577/195814	3
hsa04151	PI3K-Akt signaling pathway	9/121	354/8041	0.0852496	0.765409	0.750856	6696/1311/3479/3371/3696/4602/1278/3679/3569	9
hsa05120	Epithelial cell signaling in Helicobacter pylori infection	3/121	70/8041	0.0881623	0.765409	0.750856	5803/3577/1839	3
hsa05020	Prion diseases	2/121	35/8041	0.0969361	0.795808	0.780677	729/3569	2
hsa00350	Tyrosine metabolism	2/121	36/8041	0.101665	0.795808	0.780677	218/131	2
hsa00980	Metabolism of xenobiotics by cytochrome P450	3/121	77/8041	0.109456	0.795808	0.780677	218/131/1577	3
hsa05412	Arrhythmogenic right ventricular cardiomyopathy (ARVC)	3/121	77/8041	0.109456	0.795808	0.780677	1000/3696/3679	3
hsa05219	Bladder cancer	2/121	41/8041	0.126197	0.795808	0.780677	4312/1839	2
hsa05332	Graft-versus-host disease	2/121	41/8041	0.126197	0.795808	0.780677	5551/3569	2
hsa05204	Chemical carcinogenesis	3/121	83/8041	0.129125	0.795808	0.780677	218/131/1577	3
hsa04926	Relaxin signaling pathway	4/121	129/8041	0.129481	0.795808	0.780677	4312/1281/1278/59350	4
hsa04975	Fat digestion and absorption	2/121	43/8041	0.136371	0.795808	0.780677	5320/5319	2
hsa04360	Axon guidance	5/121	181/8041	0.136944	0.795808	0.780677	9901/2042/91653/9723/27289	5
hsa04270	Vascular smooth muscle contraction	4/121	132/8041	0.137496	0.795808	0.780677	72/5320/4629/5319	4
hsa04062	Chemokine signaling pathway	5/121	189/8041	0.155621	0.823203	0.807551	10563/6357/6372/6362/3577	5
hsa00565	Ether lipid metabolism	2/121	47/8041	0.157225	0.823203	0.807551	5320/5319	2
hsa05202	Transcriptional misregulation in cancer	5/121	192/8041	0.162887	0.823203	0.807551	3479/51804/6495/7850/3569	5
hsa04340	Hedgehog signaling pathway	2/121	50/8041	0.173236	0.823203	0.807551	91653/64399	2
hsa05144	Malaria	2/121	50/8041	0.173236	0.823203	0.807551	1311/3569	2
hsa05150	Staphylococcus aureus infection	3/121	96/8041	0.175482	0.823203	0.807551	3866/3860/2358	3
hsa05016	Huntington disease	7/121	306/8041	0.177503	0.823203	0.807551	201625/56171/1770/493869/2878/81027/2890	7
hsa04640	Hematopoietic cell lineage	3/121	99/8041	0.186781	0.823203	0.807551	909/7850/3569	3
hsa00533	Glycosaminoglycan biosynthesis - keratan sulfate	1/121	14/8041	0.191395	0.823203	0.807551	4166	1
hsa05205	Proteoglycans in cancer	5/121	205/8041	0.195876	0.823203	0.807551	3479/1278/2318/60495/1839	5
hsa04620	Toll-like receptor signaling pathway	3/121	104/8041	0.206018	0.823203	0.807551	6696/1513/3569	3
hsa00480	Glutathione metabolism	2/121	57/8041	0.211483	0.823203	0.807551	493869/2878	2
hsa04928	Parathyroid hormone synthesis, secretion and action	3/121	106/8041	0.213838	0.823203	0.807551	1591/1839/4929	3
hsa04978	Mineral absorption	2/121	58/8041	0.217021	0.823203	0.807551	115019/4499	2
hsa04931	Insulin resistance	3/121	108/8041	0.221723	0.823203	0.807551	11001/9021/3569	3
hsa04066	HIF-1 signaling pathway	3/121	109/8041	0.225687	0.823203	0.807551	3479/5054/3569	3
hsa00360	Phenylalanine metabolism	1/121	17/8041	0.227418	0.823203	0.807551	218	1
hsa00910	Nitrogen metabolism	1/121	17/8041	0.227418	0.823203	0.807551	762	1
hsa04730	Long-term depression	2/121	60/8041	0.228134	0.823203	0.807551	3479/2890	2
hsa05165	Human papillomavirus infection	7/121	330/8041	0.228428	0.823203	0.807551	6696/1311/3371/1740/3696/1278/3679	7
hsa04668	TNF signaling pathway	3/121	112/8041	0.237662	0.839543	0.823581	6372/9021/3569	3
hsa04530	Tight junction	4/121	169/8041	0.249818	0.839543	0.823581	9076/909/1740/4629	4
hsa00531	Glycosaminoglycan degradation	1/121	19/8041	0.250544	0.839543	0.823581	60495	1
hsa00770	Pantothenate and CoA biosynthesis	1/121	19/8041	0.250544	0.839543	0.823581	8875	1
hsa05321	Inflammatory bowel disease (IBD)	2/121	65/8041	0.256064	0.843244	0.827211	8807/3569	2
hsa00100	Steroid biosynthesis	1/121	20/8041	0.261849	0.84768	0.831563	1591	1
hsa00010	Glycolysis / Gluconeogenesis	2/121	68/8041	0.272865	0.867562	0.851066	218/131	2
hsa04611	Platelet activation	3/121	124/8041	0.286491	0.867562	0.851066	1281/1278/2243	3
hsa00340	Histidine metabolism	1/121	23/8041	0.294757	0.867562	0.851066	218	1
hsa04614	Renin-angiotensin system	1/121	23/8041	0.294757	0.867562	0.851066	1359	1
hsa04964	Proximal tubule bicarbonate reclamation	1/121	23/8041	0.294757	0.867562	0.851066	762	1
hsa04115	p53 signaling pathway	2/121	72/8041	0.295244	0.867562	0.851066	3479/5054	2
hsa04918	Thyroid hormone synthesis	2/121	75/8041	0.31197	0.891881	0.874923	493869/2878	2
hsa00563	Glycosylphosphatidylinositol (GPI)-anchor biosynthesis	1/121	25/8041	0.315884	0.891881	0.874923	5277	1
hsa05133	Pertussis	2/121	76/8041	0.317528	0.891881	0.874923	6372/3569	2
hsa03320	PPAR signaling pathway	2/121	77/8041	0.323077	0.894315	0.877311	4312/11001	2
hsa04721	Synaptic vesicle cycle	2/121	78/8041	0.328615	0.896648	0.8796	6505/6532	2
hsa01521	EGFR tyrosine kinase inhibitor resistance	2/121	79/8041	0.33414	0.898885	0.881794	3479/3569	2
hsa04915	Estrogen signaling pathway	3/121	138/8041	0.344341	0.907705	0.890446	3866/3860/1839	3
hsa05130	Pathogenic Escherichia coli infection	4/121	202/8041	0.361778	0.907705	0.890446	9076/4629/81027/3569	4
hsa04550	Signaling pathways regulating pluripotency of stem cells	3/121	143/8041	0.364982	0.907705	0.890446	3479/6657/9314	3
hsa00052	Galactose metabolism	1/121	31/8041	0.37557	0.907705	0.890446	8972	1
hsa00410	beta-Alanine metabolism	1/121	31/8041	0.37557	0.907705	0.890446	218	1
hsa01523	Antifolate resistance	1/121	31/8041	0.37557	0.907705	0.890446	3569	1
hsa05310	Asthma	1/121	31/8041	0.37557	0.907705	0.890446	2206	1
hsa00512	Mucin type O-glycan biosynthesis	1/121	32/8041	0.385002	0.907705	0.890446	55808	1
hsa04970	Salivary secretion	2/121	91/8041	0.399223	0.907705	0.890446	727897/362	2
hsa05132	Salmonella infection	4/121	214/8041	0.402965	0.907705	0.890446	2318/113146/4629/3569	4
hsa04350	TGF-beta signaling pathway	2/121	94/8041	0.415056	0.907705	0.890446	26585/4052	2
hsa00500	Starch and sucrose metabolism	1/121	36/8041	0.421341	0.907705	0.890446	8972	1
hsa04390	Hippo signaling pathway	3/121	157/8041	0.422094	0.907705	0.890446	6657/1740/5054	3
hsa04960	Aldosterone-regulated sodium reabsorption	1/121	37/8041	0.430087	0.907705	0.890446	3479	1
hsa05143	African trypanosomiasis	1/121	37/8041	0.430087	0.907705	0.890446	3569	1
hsa05215	Prostate cancer	2/121	97/8041	0.430681	0.907705	0.890446	3479/7850	2
hsa04310	Wnt signaling pathway	3/121	160/8041	0.434132	0.907705	0.890446	4316/6423/5176	3
hsa00564	Glycerophospholipid metabolism	2/121	98/8041	0.435841	0.907705	0.890446	5320/5319	2
hsa01522	Endocrine resistance	2/121	98/8041	0.435841	0.907705	0.890446	3479/1839	2
hsa05330	Allograft rejection	1/121	38/8041	0.438703	0.907705	0.890446	5551	1
hsa05340	Primary immunodeficiency	1/121	38/8041	0.438703	0.907705	0.890446	973	1
hsa04630	JAK-STAT signaling pathway	3/121	162/8041	0.442108	0.907705	0.890446	3598/9021/3569	3
hsa00513	Various types of N-glycan biosynthesis	1/121	39/8041	0.44719	0.907705	0.890446	83539	1
hsa05033	Nicotine addiction	1/121	40/8041	0.455549	0.907705	0.890446	2890	1
hsa05142	Chagas disease (American trypanosomiasis)	2/121	102/8041	0.456229	0.907705	0.890446	5054/3569	2
hsa04216	Ferroptosis	1/121	41/8041	0.463783	0.913111	0.89575	64116	1
hsa00380	Tryptophan metabolism	1/121	42/8041	0.471893	0.913111	0.89575	6999	1
hsa05164	Influenza A	3/121	170/8041	0.473565	0.913111	0.89575	5645/9021/3569	3
hsa04940	Type I diabetes mellitus	1/121	43/8041	0.479881	0.913111	0.89575	5551	1
hsa00071	Fatty acid degradation	1/121	44/8041	0.48775	0.913111	0.89575	131	1
hsa02010	ABC transporters	1/121	45/8041	0.495501	0.913111	0.89575	154664	1
hsa04930	Type II diabetes mellitus	1/121	46/8041	0.503135	0.913111	0.89575	9021	1
hsa04973	Carbohydrate digestion and absorption	1/121	47/8041	0.510655	0.913111	0.89575	8972	1
hsa04724	Glutamatergic synapse	2/121	114/8041	0.51477	0.913111	0.89575	6505/2890	2
hsa04672	Intestinal immune network for IgA production	1/121	49/8041	0.525358	0.913111	0.89575	3569	1
hsa04979	Cholesterol metabolism	1/121	50/8041	0.532544	0.913111	0.89575	350	1
hsa04935	Growth hormone synthesis, secretion and action	2/121	119/8041	0.537923	0.913111	0.89575	3479/9021	2
hsa04913	Ovarian steroidogenesis	1/121	51/8041	0.539622	0.913111	0.89575	3479	1
hsa04919	Thyroid hormone signaling pathway	2/121	121/8041	0.546972	0.913111	0.89575	1734/5350	2
hsa05320	Autoimmune thyroid disease	1/121	53/8041	0.553461	0.913111	0.89575	5551	1
hsa04142	Lysosome	2/121	128/8041	0.577669	0.913111	0.89575	1510/1513	2
hsa04380	Osteoclast differentiation	2/121	128/8041	0.577669	0.913111	0.89575	1513/9021	2
hsa05134	Legionellosis	1/121	57/8041	0.579914	0.913111	0.89575	3569	1
hsa04080	Neuroactive ligand-receptor interaction	5/121	340/8041	0.585232	0.913111	0.89575	5645/2358/59350/2890/7433	5
hsa04068	FoxO signaling pathway	2/121	131/8041	0.590357	0.913111	0.89575	3479/3569	2
hsa04728	Dopaminergic synapse	2/121	132/8041	0.594524	0.913111	0.89575	6323/2890	2
hsa05017	Spinocerebellar ataxia	2/121	133/8041	0.598659	0.913111	0.89575	2259/2890	2
hsa05416	Viral myocarditis	1/121	60/8041	0.598728	0.913111	0.89575	5551	1
hsa00140	Steroid hormone biosynthesis	1/121	61/8041	0.604811	0.913111	0.89575	1577	1
hsa04213	Longevity regulating pathway - multiple species	1/121	62/8041	0.610803	0.913111	0.89575	3479	1
hsa04210	Apoptosis	2/121	136/8041	0.610877	0.913111	0.89575	1513/5551	2
hsa04371	Apelin signaling pathway	2/121	137/8041	0.614887	0.913111	0.89575	6696/5054	2
hsa04623	Cytosolic DNA-sensing pathway	1/121	63/8041	0.616706	0.913111	0.89575	3569	1
hsa05217	Basal cell carcinoma	1/121	63/8041	0.616706	0.913111	0.89575	64399	1
hsa04929	GnRH secretion	1/121	64/8041	0.622519	0.913111	0.89575	6696	1
hsa04120	Ubiquitin mediated proteolysis	2/121	140/8041	0.626729	0.913111	0.89575	90293/9021	2
hsa04024	cAMP signaling pathway	3/121	216/8041	0.635913	0.913111	0.89575	5350/64399/2890	3
hsa04720	Long-term potentiation	1/121	67/8041	0.639439	0.913111	0.89575	2890	1
hsa04664	Fc epsilon RI signaling pathway	1/121	68/8041	0.644911	0.913111	0.89575	2206	1
hsa05166	Human T-cell leukemia virus 1 infection	3/121	219/8041	0.645224	0.913111	0.89575	4316/7850/3569	3
hsa04920	Adipocytokine signaling pathway	1/121	69/8041	0.650299	0.913111	0.89575	9021	1
hsa04924	Renin secretion	1/121	69/8041	0.650299	0.913111	0.89575	9635	1
hsa05031	Amphetamine addiction	1/121	69/8041	0.650299	0.913111	0.89575	2890	1
hsa04917	Prolactin signaling pathway	1/121	70/8041	0.655607	0.913111	0.89575	9021	1
hsa04072	Phospholipase D signaling pathway	2/121	148/8041	0.656938	0.913111	0.89575	2206/3577	2
hsa04932	Non-alcoholic fatty liver disease (NAFLD)	2/121	149/8041	0.660575	0.913111	0.89575	9021/3569	2
hsa04520	Adherens junction	1/121	71/8041	0.660835	0.913111	0.89575	5787	1
hsa05218	Melanoma	1/121	72/8041	0.665984	0.913111	0.89575	3479	1
hsa04145	Phagosome	2/121	152/8041	0.671303	0.913111	0.89575	1311/81027	2
hsa05214	Glioma	1/121	75/8041	0.680971	0.913111	0.89575	3479	1
hsa05160	Hepatitis C	2/121	155/8041	0.681757	0.913111	0.89575	9076/9021	2
hsa04014	Ras signaling pathway	3/121	232/8041	0.683638	0.913111	0.89575	3479/5320/5319	3
hsa04218	Cellular senescence	2/121	160/8041	0.698582	0.926591	0.908974	5054/3569	2
hsa04662	B cell receptor signaling pathway	1/121	82/8041	0.713397	0.93898	0.921127	973	1
hsa04146	Peroxisome	1/121	83/8041	0.717754	0.93898	0.921127	11001	1
hsa04012	ErbB signaling pathway	1/121	85/8041	0.726273	0.94366	0.925718	1839	1
hsa04540	Gap junction	1/121	88/8041	0.738574	0.951861	0.933763	81027	1
hsa04211	Longevity regulating pathway	1/121	89/8041	0.742552	0.951861	0.933763	3479	1
hsa04912	GnRH signaling pathway	1/121	93/8041	0.75787	0.965021	0.946673	1839	1
hsa04713	Circadian entrainment	1/121	97/8041	0.772284	0.970544	0.952091	2890	1
hsa04925	Aldosterone synthesis and secretion	1/121	98/8041	0.775753	0.970544	0.952091	4929	1
hsa04914	Progesterone-mediated oocyte maturation	1/121	99/8041	0.779169	0.970544	0.952091	3479	1
hsa04750	Inflammatory mediator regulation of TRP channels	1/121	100/8041	0.782533	0.970544	0.952091	3479	1
hsa04064	NF-kappa B signaling pathway	1/121	104/8041	0.79549	0.972773	0.954278	6357	1
hsa04625	C-type lectin receptor signaling pathway	1/121	104/8041	0.79549	0.972773	0.954278	3569	1
hsa04922	Glucagon signaling pathway	1/121	106/8041	0.801678	0.972773	0.954278	150094	1
hsa04659	Th17 cell differentiation	1/121	107/8041	0.804703	0.972773	0.954278	3569	1
hsa04670	Leukocyte transendothelial migration	1/121	113/8041	0.821911	0.97797	0.959375	9076	1
hsa04726	Serotonergic synapse	1/121	115/8041	0.827306	0.97797	0.959375	6532	1
hsa04810	Regulation of actin cytoskeleton	2/121	213/8041	0.835446	0.97797	0.959375	3696/3679	2
hsa04071	Sphingolipid signaling pathway	1/121	119/8041	0.837614	0.97797	0.959375	2206	1
hsa04152	AMPK signaling pathway	1/121	120/8041	0.840095	0.97797	0.959375	3479	1
hsa05135	Yersinia infection	1/121	120/8041	0.840095	0.97797	0.959375	3569	1
hsa05206	MicroRNAs in cancer	3/121	310/8041	0.851493	0.97797	0.959375	1591/8626/3371	3
hsa04114	Oocyte meiosis	1/121	128/8041	0.85863	0.97797	0.959375	3479	1
hsa00230	Purine metabolism	1/121	130/8041	0.862921	0.97797	0.959375	270	1
hsa04650	Natural killer cell mediated cytotoxicity	1/121	131/8041	0.865018	0.97797	0.959375	5551	1
hsa05322	Systemic lupus erythematosus	1/121	136/8041	0.875033	0.97797	0.959375	729	1
hsa05162	Measles	1/121	138/8041	0.87883	0.97797	0.959375	3569	1
hsa04910	Insulin signaling pathway	1/121	139/8041	0.880685	0.97797	0.959375	9021	1
hsa05418	Fluid shear stress and atherosclerosis	1/121	139/8041	0.880685	0.97797	0.959375	7850	1
hsa05224	Breast cancer	1/121	147/8041	0.894547	0.978984	0.96037	3479	1
hsa04723	Retrograde endocannabinoid signaling	1/121	148/8041	0.896164	0.978984	0.96037	2890	1
hsa04261	Adrenergic signaling in cardiomyocytes	1/121	149/8041	0.897755	0.978984	0.96037	5350	1
hsa04150	mTOR signaling pathway	1/121	155/8041	0.906811	0.978984	0.96037	3479	1
hsa05161	Hepatitis B	1/121	162/8041	0.916374	0.978984	0.96037	3569	1
hsa05010	Alzheimer disease	3/121	369/8041	0.921276	0.978984	0.96037	81027/3569/177	3
hsa04022	cGMP-PKG signaling pathway	1/121	167/8041	0.922603	0.978984	0.96037	5350	1
hsa04141	Protein processing in endoplasmic reticulum	1/121	167/8041	0.922603	0.978984	0.96037	22824	1
hsa05152	Tuberculosis	1/121	180/8041	0.936726	0.979045	0.96043	3569	1
hsa04621	NOD-like receptor signaling pathway	1/121	181/8041	0.9377	0.979045	0.96043	3569	1
hsa04010	MAPK signaling pathway	2/121	294/8041	0.93964	0.979045	0.96043	3479/2318	2
hsa05167	Kaposi sarcoma-associated herpesvirus infection	1/121	189/8041	0.944975	0.979045	0.96043	3569	1
hsa04020	Calcium signaling pathway	1/121	193/8041	0.948289	0.979045	0.96043	5350	1
hsa05169	Epstein-Barr virus infection	1/121	201/8041	0.954336	0.979991	0.961358	3569	1
hsa04015	Rap1 signaling pathway	1/121	210/8041	0.960304	0.980846	0.962196	3479	1
hsa05163	Human cytomegalovirus infection	1/121	225/8041	0.96858	0.983555	0.964854	3569	1
hsa04144	Endocytosis	1/121	248/8041	0.978065	0.983555	0.964854	3577	1
hsa05012	Parkinson disease	1/121	249/8041	0.978405	0.983555	0.964854	81027	1
hsa05168	Herpes simplex virus 1 infection	2/121	491/8041	0.995857	0.995857	0.976922	9021/3569	2

## Sheet: KEGG-NSIP vs. CTRL
Genetic Programs Between Steroid-Sensitive and Steroid-Insensitive Interstitial Lung Disease
Yanjiao Lu1, Kun Tang1, Shanshan Wang1, Pengfei Gao2, Zhen Tian1, Meijia Wang1, Jinkun Chen3, Chengfeng Xiao4, Jianping Zhao1, Jungang Xie1
1 Department of Respiratory and Critical Care Medicine, National Clinical Research Center of Respiratory Disease, Tongji Hospital, Tongji Medical College, Huazhong University of Science and Technology, Wuhan 430030, China.
2 Department of Respiratory and Critical Care Medicine, the First Affiliated Hospital of Henan University of Science and Technology, Luoyang, 471003, China.
3 Western University, 1151 Richmond Street, London, Ontario, Canada, N6A 3K7.
4 Department of Biology, Queen's University, Kingston, Ontario Canada, K7L 3N6
Supplemental file3:KEGG pathaway analysis of DEGs in ILDs
ID	Description	GeneRatio	BgRatio	pvalue	p.adjust	qvalue	geneID	Count
hsa04060	Cytokine-cytokine receptor interaction	17/117	295/8113	9.55218e-07	0.000213969	0.000183	9173/6362/6357/3598/8807/652/939/8809/3977/7043/7850/3577/3569/2920/10563/608/6363	17
hsa04668	TNF signaling pathway	10/117	112/8113	4.34873e-06	0.000487058	0.000416563	3726/9021/4792/8809/1326/2353/3569/1906/2920/5743	10
hsa04061	Viral protein interaction with cytokine and cytokine receptor	9/117	100/8113	1.25538e-05	0.000703013	0.000601261	6362/6357/8807/8809/3577/3569/2920/10563/6363	9
hsa04933	AGE-RAGE signaling pathway in diabetic complications	9/117	100/8113	1.25538e-05	0.000703013	0.000601261	1958/1281/5054/1278/7043/7056/177/3569/1906	9
hsa04926	Relaxin signaling pathway	8/117	129/8113	0.000525424	0.023539	0.020132	53358/1281/4792/1278/59350/1910/2353/1906	8
hsa05146	Amoebiasis	7/117	102/8113	0.000646478	0.0241352	0.0206419	1281/1278/7043/7850/384/3569/2920	7
hsa05210	Colorectal cancer	6/117	86/8113	0.00145516	0.0465653	0.0398256	4616/7043/4609/2353/2069/374	6
hsa04657	IL-17 signaling pathway	6/117	94/8113	0.00229603	0.0642889	0.0549839	4792/2354/2353/3569/2920/5743	6
hsa04010	MAPK signaling pathway	11/117	294/8113	0.00334799	0.0775785	0.06635	1843/55799/4616/3479/7043/1326/7010/4609/2353/2069/374	11
hsa04974	Protein digestion and absorption	6/117	103/8113	0.00363177	0.0775785	0.06635	1306/7373/1281/1278/6505/1308	6
hsa04064	NF-kappa B signaling pathway	6/117	104/8113	0.00380966	0.0775785	0.06635	6357/4616/4792/2920/5743/6363	6
hsa05166	Human T-cell leukemia virus 1 infection	9/117	222/8113	0.00467445	0.0807177	0.0690348	4316/7538/1958/4792/7043/7850/4609/2353/3569	9
hsa05220	Chronic myeloid leukemia	5/117	76/8113	0.00468451	0.0807177	0.0690348	53358/4616/4792/7043/4609	5
hsa05144	Malaria	4/117	50/8113	0.00567724	0.0901326	0.0770871	7043/1311/7057/3569	4
hsa04062	Chemokine signaling pathway	8/117	192/8113	0.00643805	0.0901326	0.0770871	53358/6362/6357/4792/3577/2920/10563/6363	8
hsa05202	Transcriptional misregulation in cancer	8/117	192/8113	0.00643805	0.0901326	0.0770871	7704/4616/3479/7850/4609/3569/8013/3248	8
hsa04935	Growth hormone synthesis, secretion and action	6/117	119/8113	0.0073227	0.0934543	0.079928	8660/53358/3726/9021/3479/2353	6
hsa04012	ErbB signaling pathway	5/117	85/8113	0.00750972	0.0934543	0.079928	1839/53358/4609/2069/374	5
hsa05410	Hypertrophic cardiomyopathy	5/117	90/8113	0.00950813	0.111821	0.095636	55799/3479/7043/3569/1906	5
hsa04380	Osteoclast differentiation	6/117	128/8113	0.0103149	0.111821	0.095636	2355/3726/9021/4792/2354/2353	6
hsa05323	Rheumatoid arthritis	5/117	93/8113	0.0108686	0.111821	0.095636	7043/7010/2353/3569/2920	5
hsa04350	TGF-beta signaling pathway	5/117	94/8113	0.0113502	0.111821	0.095636	652/7043/4609/7057/26585	5
hsa04068	FoxO signaling pathway	6/117	131/8113	0.0114816	0.111821	0.095636	8660/1263/4616/3479/7043/3569	6
hsa05321	Inflammatory bowel disease	4/117	65/8113	0.0141579	0.13214	0.113015	8807/8809/7043/3569	4
hsa05418	Fluid shear stress and atherosclerosis	6/117	139/8113	0.0150446	0.134799	0.115289	1843/652/7850/2353/7056/1906	6
hsa05142	Chagas disease	5/117	102/8113	0.0157362	0.135574	0.115951	4792/5054/7043/2353/3569	5
hsa04625	C-type lectin receptor signaling pathway	5/117	104/8113	0.0169874	0.140932	0.120534	1263/4792/3569/1960/5743	5
hsa05120	Epithelial cell signaling in Helicobacter pylori infection	4/117	70/8113	0.0181549	0.145239	0.124218	1839/4792/3577/2920	4
hsa04066	HIF-1 signaling pathway	5/117	109/8113	0.0204001	0.151273	0.129378	5054/3479/7010/3569/1906	5
hsa04115	p53 signaling pathway	4/117	73/8113	0.0208582	0.151273	0.129378	4616/5054/3479/7057	4
hsa05219	Bladder cancer	3/117	41/8113	0.0209351	0.151273	0.129378	1839/4609/7057	3
hsa05167	Kaposi sarcoma-associated herpesvirus infection	7/117	194/8113	0.0218628	0.153039	0.130889	7538/4792/4609/2353/3569/2920/5743	7
hsa05214	Glioma	4/117	75/8113	0.0227907	0.154701	0.13231	53358/57118/4616/3479	4
hsa00450	Selenocompound metabolism	2/117	17/8113	0.0243494	0.158907	0.135907	1491/9060	2
hsa05140	Leishmaniasis	4/117	77/8113	0.0248291	0.158907	0.135907	4792/7043/2353/5743	4
hsa05161	Hepatitis B	6/117	162/8113	0.0294162	0.183034	0.156542	4792/7043/4609/2353/3569/1960	6
hsa04151	PI3K-Akt signaling pathway	10/117	354/8113	0.0313886	0.190028	0.162524	3479/1278/7010/1311/3371/4609/7057/3569/2069/374	10
hsa04611	Platelet activation	5/117	124/8113	0.033229	0.195636	0.16732	1281/5028/1278/2243/2266	5
hsa04610	Complement and coagulation cascades	4/117	85/8113	0.0340617	0.195636	0.16732	5054/7056/2243/2266	4
hsa04512	ECM-receptor interaction	4/117	88/8113	0.0379753	0.212661	0.181881	1278/1311/3371/7057	4
hsa05222	Small cell lung cancer	4/117	92/8113	0.0435797	0.238094	0.203633	4616/4792/4609/5743	4
hsa05134	Legionellosis	3/117	57/8113	0.0487485	0.259992	0.222362	4792/3569/2920	3
hsa01522	Endocrine resistance	4/117	98/8113	0.052814	0.272462	0.233027	1839/53358/3479/2353	4
hsa00563	Glycosylphosphatidylinositol (GPI)-anchor biosynthesis	2/117	26/8113	0.0535193	0.272462	0.233027	5277/80055	2
hsa04550	Signaling pathways regulating pluripotency of stem cells	5/117	143/8113	0.0554519	0.276027	0.236076	9314/652/3977/3479/4609	5
hsa00590	Arachidonic acid metabolism	3/117	61/8113	0.0575629	0.280306	0.239736	2878/5743/5320	3
hsa05224	Breast cancer	5/117	147/8113	0.0610097	0.29077	0.248684	53358/4616/3479/4609/2353	5
hsa04620	Toll-like receptor signaling pathway	4/117	104/8113	0.0630335	0.294157	0.251581	4792/1326/2353/3569	4
hsa04928	Parathyroid hormone synthesis, secretion and action	4/117	106/8113	0.0666561	0.302074	0.258352	1839/4929/1958/2353	4
hsa04080	Neuroactive ligand-receptor interaction	9/117	353/8113	0.0682972	0.302074	0.258352	7433/2890/5028/6344/59350/1910/133/1906/2358	9
hsa04510	Focal adhesion	6/117	201/8113	0.0701412	0.302074	0.258352	53358/3479/1278/1311/3371/7057	6
hsa04931	Insulin resistance	4/117	108/8113	0.0703852	0.302074	0.258352	8660/9021/4792/3569	4
hsa04921	Oxytocin signaling pathway	5/117	154/8113	0.0714728	0.302074	0.258352	57118/55799/2353/5997/5743	5
hsa04218	Cellular senescence	5/117	156/8113	0.0746335	0.303616	0.259672	4616/5054/7043/4609/3569	5
hsa04390	Hippo signaling pathway	5/117	157/8113	0.0762421	0.303616	0.259672	652/5054/7043/4609/374	5
hsa04920	Adipocytokine signaling pathway	3/117	69/8113	0.0772595	0.303616	0.259672	8660/9021/4792	3
hsa05031	Amphetamine addiction	3/117	69/8113	0.0772595	0.303616	0.259672	2890/2354/2353	3
hsa04917	Prolactin signaling pathway	3/117	70/8113	0.079906	0.308603	0.263936	53358/9021/2353	3
hsa04630	JAK-STAT signaling pathway	5/117	162/8113	0.0845666	0.321066	0.274596	3598/9021/3977/4609/3569	5
hsa01230	Biosynthesis of amino acids	3/117	75/8113	0.0937156	0.349871	0.299232	1491/875/384	3
hsa05143	African trypanosomiasis	2/117	37/8113	0.0991371	0.358173	0.306332	3569/3620	2
hsa05216	Thyroid cancer	2/117	37/8113	0.0991371	0.358173	0.306332	4616/4609	2
hsa01521	EGFR tyrosine kinase inhibitor resistance	3/117	79/8113	0.105422	0.374832	0.32058	53358/3479/3569	3
hsa00260	Glycine, serine and threonine metabolism	2/117	40/8113	0.112979	0.394792	0.337651	1491/875	2
hsa04662	B cell receptor signaling pathway	3/117	82/8113	0.11456	0.394792	0.337651	4792/973/2353	3
hsa05171	Coronavirus disease - COVID-19	6/117	232/8113	0.118214	0.401211	0.343141	1839/4792/2353/3569/2243/2266	6
hsa00380	Tryptophan metabolism	2/117	42/8113	0.122468	0.403425	0.345034	6999/3620	2
hsa05332	Graft-versus-host disease	2/117	42/8113	0.122468	0.403425	0.345034	3824/3569	2
hsa00920	Sulfur metabolism	1/117	10/8113	0.135275	0.435976	0.372874	9060	1
hsa05235	PD-L1 expression and PD-1 checkpoint pathway in cancer	3/117	89/8113	0.136981	0.435976	0.372874	4792/2353/29126	3
hsa04915	Estrogen signaling pathway	4/117	138/8113	0.138189	0.435976	0.372874	1839/53358/2289/2353	4
hsa04930	Type II diabetes mellitus	2/117	46/8113	0.14199	0.441745	0.377808	8660/9021	2
hsa04672	Intestinal immune network for IgA production	2/117	49/8113	0.157035	0.473603	0.405056	3569/608	2
hsa05414	Dilated cardiomyopathy	3/117	96/8113	0.160765	0.473603	0.405056	55799/3479/7043	3
hsa00270	Cysteine and methionine metabolism	2/117	50/8113	0.162117	0.473603	0.405056	1491/875	2
hsa04713	Circadian entrainment	3/117	97/8113	0.164262	0.473603	0.405056	2890/51655/2353	3
hsa05215	Prostate cancer	3/117	97/8113	0.164262	0.473603	0.405056	4792/3479/7850	3
hsa04913	Ovarian steroidogenesis	2/117	51/8113	0.167228	0.473603	0.405056	3479/5743	2
hsa05226	Gastric cancer	4/117	149/8113	0.167907	0.473603	0.405056	53358/4616/7043/4609	4
hsa05415	Diabetic cardiomyopathy	5/117	203/8113	0.169144	0.473603	0.405056	1281/1278/7043/177/5166	5
hsa05205	Proteoglycans in cancer	5/117	205/8113	0.173929	0.480989	0.411372	1839/3479/1278/4609/7057	5
hsa04932	Non-alcoholic fatty liver disease	4/117	155/8113	0.185005	0.505378	0.432231	8660/9021/2353/3569	4
hsa04660	T cell receptor signaling pathway	3/117	104/8113	0.189343	0.510997	0.437037	4792/1326/2353	3
hsa04923	Regulation of lipolysis in adipocytes	2/117	56/8113	0.193165	0.515107	0.440552	8660/5743	2
hsa05417	Lipid and atherosclerosis	5/117	215/8113	0.198612	0.5234	0.447645	4792/2353/177/3569/2920	5
hsa05213	Endometrial cancer	2/117	58/8113	0.203686	0.525489	0.449432	4616/4609	2
hsa04659	Th17 cell differentiation	3/117	108/8113	0.204096	0.525489	0.449432	4792/2353/3569	3
hsa04730	Long-term depression	2/117	60/8113	0.21427	0.537872	0.460022	2890/3479	2
hsa00120	Primary bile acid biosynthesis	1/117	17/8113	0.21901	0.537872	0.460022	9023	1
hsa00910	Nitrogen metabolism	1/117	17/8113	0.21901	0.537872	0.460022	762	1
hsa04310	Wnt signaling pathway	4/117	167/8113	0.220776	0.537872	0.460022	4316/6423/4609/6425	4
hsa05225	Hepatocellular carcinoma	4/117	168/8113	0.22384	0.537872	0.460022	53358/4616/7043/4609	4
hsa04213	Longevity regulating pathway - multiple species	2/117	62/8113	0.224905	0.537872	0.460022	8660/3479	2
hsa04623	Cytosolic DNA-sensing pathway	2/117	63/8113	0.230239	0.537872	0.460022	4792/3569	2
hsa05217	Basal cell carcinoma	2/117	63/8113	0.230239	0.537872	0.460022	4616/652	2
hsa04726	Serotonergic synapse	3/117	115/8113	0.230517	0.537872	0.460022	1843/6532/5743	3
hsa04014	Ras signaling pathway	5/117	232/8113	0.243084	0.561349	0.480101	53358/51365/3479/7010/5320	5
hsa05221	Acute myeloid leukemia	2/117	67/8113	0.251646	0.568166	0.485931	7704/4609	2
hsa00670	One carbon pool by folate	1/117	20/8113	0.252387	0.568166	0.485931	10840	1
hsa04919	Thyroid hormone signaling pathway	3/117	121/8113	0.253645	0.568166	0.485931	1734/652/4609	3
hsa05204	Chemical carcinogenesis - DNA adducts	2/117	69/8113	0.262375	0.572276	0.489447	1577/5743	2
hsa05211	Renal cell carcinoma	2/117	69/8113	0.262375	0.572276	0.489447	2034/7043	2
hsa00770	Pantothenate and CoA biosynthesis	1/117	21/8113	0.263195	0.572276	0.489447	8875	1
hsa04520	Adherens junction	2/117	71/8113	0.273108	0.572276	0.489447	5787/6615	2
hsa04110	Cell cycle	3/117	126/8113	0.27317	0.572276	0.489447	4616/7043/4609	3
hsa00220	Arginine biosynthesis	1/117	22/8113	0.273848	0.572276	0.489447	384	1
hsa00340	Histidine metabolism	1/117	22/8113	0.273848	0.572276	0.489447	3034	1
hsa00982	Drug metabolism - cytochrome P450	2/117	72/8113	0.278474	0.572276	0.489447	2326/1577	2
hsa05218	Melanoma	2/117	72/8113	0.278474	0.572276	0.489447	4616/3479	2
hsa04964	Proximal tubule bicarbonate reclamation	1/117	23/8113	0.284349	0.579037	0.495229	762	1
hsa05132	Salmonella infection	5/117	249/8113	0.289954	0.581302	0.497166	4792/4609/2353/3569/81027	5
hsa04613	Neutrophil extracellular trap formation	4/117	190/8113	0.293592	0.581302	0.497166	177/2358/2243/2266	4
hsa04977	Vitamin digestion and absorption	1/117	24/8113	0.294698	0.581302	0.497166	10560	1
hsa05133	Pertussis	2/117	76/8113	0.299903	0.581302	0.497166	2353/3569	2
hsa05212	Pancreatic cancer	2/117	76/8113	0.299903	0.581302	0.497166	4616/7043	2
hsa04270	Vascular smooth muscle contraction	3/117	134/8113	0.304717	0.581302	0.497166	133/1906/5320	3
hsa00592	alpha-Linolenic acid metabolism	1/117	25/8113	0.3049	0.581302	0.497166	5320	1
hsa04721	Synaptic vesicle cycle	2/117	78/8113	0.310584	0.581302	0.497166	6532/6505	2
hsa04210	Apoptosis	3/117	136/8113	0.312639	0.581302	0.497166	4616/4792/2353	3
hsa05130	Pathogenic Escherichia coli infection	4/117	197/8113	0.31644	0.581302	0.497166	4792/2353/3569/81027	4
hsa04910	Insulin signaling pathway	3/117	137/8113	0.316602	0.581302	0.497166	8660/53358/9021	3
hsa05135	Yersinia infection	3/117	137/8113	0.316602	0.581302	0.497166	4792/2353/3569	3
hsa05162	Measles	3/117	139/8113	0.324532	0.591018	0.505476	4792/2353/3569	3
hsa05169	Epstein-Barr virus infection	4/117	202/8113	0.33286	0.601296	0.514266	4616/4792/4609/3569	4
hsa04936	Alcoholic liver disease	3/117	142/8113	0.336429	0.602882	0.515622	4792/3569/2920	3
hsa00591	Linoleic acid metabolism	1/117	29/8113	0.344264	0.612024	0.523442	5320	1
hsa01523	Antifolate resistance	1/117	30/8113	0.353754	0.620888	0.531022	3569	1
hsa04015	Rap1 signaling pathway	4/117	210/8113	0.359219	0.620888	0.531022	5028/3479/7010/7057	4
hsa04072	Phospholipase D signaling pathway	3/117	148/8113	0.36019	0.620888	0.531022	53358/3577/2206	3
hsa00052	Galactose metabolism	1/117	31/8113	0.363109	0.620888	0.531022	8972	1
hsa05310	Asthma	1/117	31/8113	0.363109	0.620888	0.531022	2206	1
hsa04211	Longevity regulating pathway	2/117	89/8113	0.368579	0.625467	0.534939	8660/3479	2
hsa04145	Phagosome	3/117	152/8113	0.375971	0.633214	0.541565	1311/7057/81027	3
hsa04658	Th1 and Th2 cell differentiation	2/117	92/8113	0.384092	0.642064	0.549134	4792/2353	2
hsa04912	GnRH signaling pathway	2/117	93/8113	0.389228	0.64583	0.552354	1839/1958	2
hsa04024	cAMP signaling pathway	4/117	221/8113	0.395435	0.646805	0.553188	2890/4792/2353/1906	4
hsa05160	Hepatitis C	3/117	157/8113	0.395591	0.646805	0.553188	9021/4792/4609	3
hsa05150	Staphylococcus aureus infection	2/117	96/8113	0.404521	0.652389	0.557965	2358/2266	2
hsa00500	Starch and sucrose metabolism	1/117	36/8113	0.407904	0.652389	0.557965	8972	1
hsa05163	Human cytomegalovirus infection	4/117	225/8113	0.408545	0.652389	0.557965	4792/4609/3569/5743	4
hsa00564	Glycerophospholipid metabolism	2/117	98/8113	0.414617	0.652389	0.557965	51365/5320	2
hsa04925	Aldosterone synthesis and secretion	2/117	98/8113	0.414617	0.652389	0.557965	57118/4929	2
hsa04960	Aldosterone-regulated sodium reabsorption	1/117	37/8113	0.416481	0.652389	0.557965	3479	1
hsa04640	Hematopoietic cell lineage	2/117	99/8113	0.419633	0.652762	0.558283	7850/3569	2
hsa05340	Primary immunodeficiency	1/117	38/8113	0.424934	0.65645	0.561438	973	1
hsa04916	Melanogenesis	2/117	101/8113	0.429601	0.657699	0.562506	1910/1906	2
hsa04022	cGMP-PKG signaling pathway	3/117	167/8113	0.43432	0.657699	0.562506	8660/1910/5997	3
hsa04972	Pancreatic secretion	2/117	102/8113	0.434551	0.657699	0.562506	6344/5320	2
hsa05033	Nicotine addiction	1/117	40/8113	0.441479	0.6637	0.567638	2890	1
hsa05164	Influenza A	3/117	171/8113	0.44957	0.671358	0.574188	9021/4792/3569	3
hsa05206	MicroRNAs in cancer	5/117	310/8113	0.464657	0.685875	0.586604	8660/3371/4609/7057/5743	5
hsa04975	Fat digestion and absorption	1/117	43/8113	0.465415	0.685875	0.586604	5320	1
hsa05145	Toxoplasmosis	2/117	112/8113	0.482748	0.702927	0.601188	4792/7043	2
hsa05152	Tuberculosis	3/117	180/8113	0.483263	0.702927	0.601188	1263/7043/3569	3
hsa04724	Glutamatergic synapse	2/117	114/8113	0.492086	0.710422	0.607597	2890/6505	2
hsa04973	Carbohydrate digestion and absorption	1/117	47/8113	0.495755	0.710422	0.607597	8972	1
hsa04621	NOD-like receptor signaling pathway	3/117	184/8113	0.497929	0.710422	0.607597	4792/3569/2920	3
hsa00565	Ether lipid metabolism	1/117	49/8113	0.510278	0.718883	0.614834	5320	1
hsa05030	Cocaine addiction	1/117	49/8113	0.510278	0.718883	0.614834	2354	1
hsa04722	Neurotrophin signaling pathway	2/117	119/8113	0.514966	0.72063	0.616328	53358/4792	2
hsa04152	AMPK signaling pathway	2/117	120/8113	0.519461	0.72063	0.616328	8660/3479	2
hsa05165	Human papillomavirus infection	5/117	331/8113	0.522841	0.72063	0.616328	1278/1311/3371/7057/5743	5
hsa00330	Arginine and proline metabolism	1/117	51/8113	0.524387	0.72063	0.616328	384	1
hsa00230	Purine metabolism	2/117	126/8113	0.545849	0.74555	0.637642	9060/270	2
hsa04650	Natural killer cell mediated cytotoxicity	2/117	131/8113	0.567066	0.761631	0.651395	53358/3824	2
hsa00480	Glutathione metabolism	1/117	58/8113	0.570666	0.761631	0.651395	2878	1
hsa04142	Lysosome	2/117	132/8113	0.571224	0.761631	0.651395	1510/135112	2
hsa04728	Dopaminergic synapse	2/117	132/8113	0.571224	0.761631	0.651395	2890/2353	2
hsa04370	VEGF signaling pathway	1/117	59/8113	0.576902	0.764652	0.653978	5743	1
hsa04978	Mineral absorption	1/117	60/8113	0.583049	0.768252	0.657058	4499	1
hsa00140	Steroid hormone biosynthesis	1/117	61/8113	0.589107	0.771695	0.660002	1577	1
hsa05207	Chemical carcinogenesis - receptor activation	3/117	212/8113	0.594273	0.773937	0.66192	9314/4609/2353	3
hsa04371	Apelin signaling pathway	2/117	139/8113	0.599525	0.776263	0.663909	1958/5054	2
hsa04720	Long-term potentiation	1/117	67/8113	0.623664	0.789108	0.674895	2890	1
hsa00830	Retinol metabolism	1/117	68/8113	0.629136	0.789108	0.674895	1577	1
hsa04664	Fc epsilon RI signaling pathway	1/117	68/8113	0.629136	0.789108	0.674895	2206	1
hsa04723	Retrograde endocannabinoid signaling	2/117	148/8113	0.63384	0.789108	0.674895	2890/5743	2
hsa04924	Renin secretion	1/117	69/8113	0.63453	0.789108	0.674895	1906	1
hsa04514	Cell adhesion molecules	2/117	149/8113	0.63751	0.789108	0.674895	1001/29126	2
hsa04622	RIG-I-like receptor signaling pathway	1/117	70/8113	0.639845	0.789108	0.674895	4792	1
hsa05230	Central carbon metabolism in cancer	1/117	70/8113	0.639845	0.789108	0.674895	4609	1
hsa04261	Adrenergic signaling in cardiomyocytes	2/117	150/8113	0.641151	0.789108	0.674895	55799/6332	2
hsa05223	Non-small cell lung cancer	1/117	72/8113	0.650248	0.789786	0.675475	4616	1
hsa01240	Biosynthesis of cofactors	2/117	153/8113	0.651902	0.789786	0.675475	6999/3620	2
hsa00562	Inositol phosphate metabolism	1/117	73/8113	0.655337	0.789786	0.675475	80271	1
hsa05010	Alzheimer disease	5/117	384/8113	0.655804	0.789786	0.675475	8660/177/3569/5743/81027	5
hsa04918	Thyroid hormone synthesis	1/117	75/8113	0.665296	0.792985	0.678211	2878	1
hsa05100	Bacterial invasion of epithelial cells	1/117	77/8113	0.674969	0.792985	0.678211	53358	1
hsa05412	Arrhythmogenic right ventricular cardiomyopathy	1/117	77/8113	0.674969	0.792985	0.678211	55799	1
hsa04020	Calcium signaling pathway	3/117	240/8113	0.678003	0.792985	0.678211	57118/1910/80271	3
hsa00980	Metabolism of xenobiotics by cytochrome P450	1/117	78/8113	0.679702	0.792985	0.678211	1577	1
hsa04612	Antigen processing and presentation	1/117	78/8113	0.679702	0.792985	0.678211	3824	1
hsa05022	Pathways of neurodegeneration - multiple diseases	6/117	476/8113	0.69093	0.801909	0.685843	2878/2890/177/3569/5743/81027	6
hsa04742	Taste transduction	1/117	86/8113	0.715181	0.825776	0.706256	5028	1
hsa04260	Cardiac muscle contraction	1/117	87/8113	0.719332	0.82631	0.706712	55799	1
hsa04540	Gap junction	1/117	88/8113	0.723424	0.82677	0.707106	81027	1
hsa04976	Bile secretion	1/117	89/8113	0.727456	0.827158	0.707438	6344	1
hsa04970	Salivary secretion	1/117	93/8113	0.743011	0.839969	0.718394	362	1
hsa05034	Alcoholism	2/117	187/8113	0.756565	0.839969	0.718394	53358/2354	2
hsa04070	Phosphatidylinositol signaling system	1/117	97/8113	0.757685	0.839969	0.718394	80271	1
hsa05020	Prion disease	3/117	273/8113	0.759627	0.839969	0.718394	1958/3569/81027	3
hsa04750	Inflammatory mediator regulation of TRP channels	1/117	98/8113	0.761222	0.839969	0.718394	3479	1
hsa05231	Choline metabolism in cancer	1/117	98/8113	0.761222	0.839969	0.718394	2353	1
hsa04914	Progesterone-mediated oocyte maturation	1/117	102/8113	0.774864	0.850831	0.727685	3479	1
hsa04922	Glucagon signaling pathway	1/117	107/8113	0.790835	0.864132	0.73906	150094	1
hsa05203	Viral carcinogenesis	2/117	204/8113	0.798001	0.867729	0.742136	4792/1960	2
hsa04725	Cholinergic synapse	1/117	113/8113	0.808524	0.874924	0.748291	2353	1
hsa05170	Human immunodeficiency virus 1 infection	2/117	212/8113	0.81527	0.877983	0.750906	4792/2353	2
hsa05016	Huntington disease	3/117	306/8113	0.823867	0.87971	0.752384	2878/2890/81027	3
hsa04071	Sphingolipid signaling pathway	1/117	119/8113	0.824728	0.87971	0.752384	2206	1
hsa05208	Chemical carcinogenesis - reactive oxygen species	2/117	223/8113	0.836877	0.888438	0.759848	4792/2353	2
hsa04114	Oocyte meiosis	1/117	131/8113	0.853169	0.901461	0.770987	3479	1
hsa04140	Autophagy - animal	1/117	141/8113	0.873336	0.91374	0.781488	8660	1
hsa04120	Ubiquitin mediated proteolysis	1/117	142/8113	0.875195	0.91374	0.781488	9021	1
hsa05017	Spinocerebellar ataxia	1/117	143/8113	0.877027	0.91374	0.781488	2890	1
hsa04934	Cushing syndrome	1/117	155/8113	0.897037	0.922403	0.788897	51655	1
hsa04150	mTOR signaling pathway	1/117	156/8113	0.89855	0.922403	0.788897	3479	1
hsa05012	Parkinson disease	2/117	266/8113	0.901179	0.922403	0.788897	1843/81027	2
hsa05014	Amyotrophic lateral sclerosis	3/117	364/8113	0.901814	0.922403	0.788897	2878/2890/81027	3
hsa04360	Axon guidance	1/117	182/8113	0.931021	0.947948	0.810745	27289	1
hsa05131	Shigellosis	1/117	247/8113	0.973851	0.981505	0.839445	4792	1
hsa04144	Endocytosis	1/117	251/8113	0.975372	0.981505	0.839445	3577	1
hsa05168	Herpes simplex virus 1 infection	3/117	495/8113	0.977124	0.981505	0.839445	9021/4792/3569	3
hsa04740	Olfactory transduction	1/117	441/8113	0.998623	0.998623	0.854085	5997	1

## Sheet: KEGG-COP vs. IPF
Genetic Programs Between Steroid-Sensitive and Steroid-Insensitive Interstitial Lung Disease
Yanjiao Lu1, Kun Tang1, Shanshan Wang1, Pengfei Gao2, Zhen Tian1, Meijia Wang1, Jinkun Chen3, Chengfeng Xiao4, Jianping Zhao1, Jungang Xie1
1 Department of Respiratory and Critical Care Medicine, National Clinical Research Center of Respiratory Disease, Tongji Hospital, Tongji Medical College, Huazhong University of Science and Technology, Wuhan 430030, China.
2 Department of Respiratory and Critical Care Medicine, the First Affiliated Hospital of Henan University of Science and Technology, Luoyang, 471003, China.
3 Western University, 1151 Richmond Street, London, Ontario, Canada, N6A 3K7.
4 Department of Biology, Queen's University, Kingston, Ontario Canada, K7L 3N6
Supplemental file3:KEGG pathaway analysis of DEGs in ILDs
ID	Description	GeneRatio	BgRatio	pvalue	p.adjust	qvalue	geneID	Count
hsa04657	IL-17 signaling pathway	10/144	94/8041	6.21e-06	0.00137942	0.00119039	2919/4312/3934/6372/6364/727897/3569/6347/4318/1440	10
hsa05144	Malaria	7/144	50/8041	2.68e-05	0.00297238	0.00256507	1311/7057/6401/7412/3569/6347/1440	7
hsa04060	Cytokine-cytokine receptor interaction	16/144	294/8041	6.79e-05	0.00364669	0.00314698	2919/3598/6372/94/3976/6364/6357/8743/3559/1524/3625/9518/3569/6347/1440/7850	16
hsa04061	Viral protein interaction with cytokine and cytokine receptor	9/144	100/8041	7.03e-05	0.00364669	0.00314698	2919/6372/6364/6357/8743/3559/1524/3569/6347	9
hsa05146	Amoebiasis	9/144	102/8041	8.21e-05	0.00364669	0.00314698	2919/384/1285/10319/3569/1281/6318/7850/6317	9
hsa04668	TNF signaling pathway	9/144	112/8041	0.00016934	0.00587921	0.00507357	2919/6372/6401/3976/6364/7412/3569/6347/4318	9
hsa04151	PI3K-Akt signaling pathway	17/144	354/8041	0.00018538	0.00587921	0.00507357	627/374/1311/3696/6696/1026/7057/1285/4609/2069/3559/3679/3479/10319/3569/1440/54541	17
hsa04933	AGE-RAGE signaling pathway in diabetic complications	8/144	100/8041	0.000404148	0.0112151	0.00967828	177/1285/6401/7412/3569/1281/6347/5054	8
hsa05202	Transcriptional misregulation in cancer	11/144	192/8041	0.000636024	0.0156886	0.0135388	1647/1026/4609/3479/51804/6495/3569/4318/8013/7850/8900	11
hsa05219	Bladder cancer	5/144	41/8041	0.000766209	0.0170098	0.014679	4312/1026/7057/4609/4318	5
hsa04512	ECM-receptor interaction	7/144	88/8041	0.000966551	0.0195068	0.0168337	1311/3696/6696/7057/1285/3679/10319	7
hsa05323	Rheumatoid arthritis	7/144	93/8041	0.00133931	0.0247773	0.021382	2919/4312/6372/6364/1513/3569/6347	7
hsa04974	Protein digestion and absorption	7/144	95/8041	0.00151657	0.0258983	0.0223494	1285/6505/7373/477/5645/1281/1308	7
hsa04510	Focal adhesion	10/144	201/8041	0.00319425	0.0506517	0.0437108	1311/3696/857/6696/2318/7057/1285/3679/3479/10319	10
hsa04610	Complement and coagulation cascades	6/144	85/8041	0.00407291	0.0602791	0.0520189	624/2153/623/2160/5054/729	6
hsa04514	Cell adhesion molecules (CAMs)	8/144	148/8041	0.00498854	0.069216	0.0597312	9076/3696/1462/79679/1001/6401/1000/7412	8
hsa05410	Hypertrophic cardiomyopathy (HCM)	6/144	90/8041	0.00539182	0.0704109	0.0607624	7134/3696/6445/3679/3479/3569	6
hsa05414	Dilated cardiomyopathy (DCM)	6/144	96/8041	0.00735895	0.0907604	0.0783233	7134/3696/6445/5350/3679/3479	6
hsa04115	p53 signaling pathway	5/144	72/8041	0.00919483	0.0988859	0.0853354	1647/1026/7057/3479/5054	5
hsa00565	Ether lipid metabolism	4/144	47/8041	0.00969122	0.0988859	0.0853354	5320/84647/7941/5319	4
hsa00592	alpha-Linolenic acid metabolism	3/144	25/8041	0.00969381	0.0988859	0.0853354	5320/84647/5319	3
hsa04972	Pancreatic secretion	6/144	102/8041	0.0097995	0.0988859	0.0853354	5320/84647/477/5645/5319/9635	6
hsa00591	Linoleic acid metabolism	3/144	29/8041	0.014621	0.141124	0.121786	5320/84647/5319	3
hsa05210	Colorectal cancer	5/144	86/8041	0.0187805	0.169526	0.146296	374/1647/1026/4609/2069	5
hsa00512	Mucin type O-glycan biosynthesis	3/144	32/8041	0.0190908	0.169526	0.146296	55808/9245/114805	3
hsa05222	Small cell lung cancer	5/144	92/8041	0.0243738	0.194517	0.167862	1647/1026/1285/4609/10319	5
hsa00590	Arachidonic acid metabolism	4/144	63/8041	0.0260153	0.194517	0.167862	5320/2877/84647/5319	4
hsa00350	Tyrosine metabolism	3/144	36/8041	0.026099	0.194517	0.167862	220/218/131	3
hsa04630	JAK-STAT signaling pathway	7/144	162/8041	0.0261154	0.194517	0.167862	3598/1026/3976/4609/3559/3569/1440	7
hsa04960	Aldosterone-regulated sodium reabsorption	3/144	37/8041	0.0280385	0.194517	0.167862	9351/3479/477	3
hsa05143	African trypanosomiasis	3/144	37/8041	0.0280385	0.194517	0.167862	6401/7412/3569	3
hsa05216	Thyroid cancer	3/144	37/8041	0.0280385	0.194517	0.167862	1647/1026/4609	3
hsa05215	Prostate cancer	5/144	97/8041	0.0297784	0.200251	0.172811	1026/3479/6716/4318/7850	5
hsa05205	Proteoglycans in cancer	8/144	205/8041	0.0306691	0.200251	0.172811	60495/857/1026/2318/7057/4609/3479/4318	8
hsa00360	Phenylalanine metabolism	2/144	17/8041	0.0363305	0.224038	0.193338	220/218	2
hsa00910	Nitrogen metabolism	2/144	17/8041	0.0363305	0.224038	0.193338	762/761	2
hsa05418	Fluid shear stress and atherosclerosis	6/144	139/8041	0.0383937	0.230362	0.198795	857/6401/7412/6347/4318/7850	6
hsa04975	Fat digestion and absorption	3/144	43/8041	0.041233	0.240888	0.207878	5320/84647/5319	3
hsa00980	Metabolism of xenobiotics by cytochrome P450	4/144	77/8041	0.0489117	0.27146	0.234262	220/1545/218/131	4
hsa05412	Arrhythmogenic right ventricular cardiomyopathy (ARVC)	4/144	77/8041	0.0489117	0.27146	0.234262	3696/6445/1000/3679	4
hsa05204	Chemical carcinogenesis	4/144	83/8041	0.0612759	0.325572	0.280959	220/1545/218/131	4
hsa00340	Histidine metabolism	2/144	23/8041	0.0630613	0.325572	0.280959	220/218	2
hsa04964	Proximal tubule bicarbonate reclamation	2/144	23/8041	0.0630613	0.325572	0.280959	762/477	2
hsa04012	ErbB signaling pathway	4/144	85/8041	0.0657326	0.331634	0.286189	374/1026/4609/2069	4
hsa04218	Cellular senescence	6/144	160/8041	0.0672231	0.331634	0.286189	1647/1026/4609/3569/5054/8900	6
hsa04926	Relaxin signaling pathway	5/144	129/8041	0.0815235	0.390329	0.336842	4312/59350/1285/1281/4318	5
hsa05213	Endometrial cancer	3/144	58/8041	0.0852066	0.390329	0.336842	1647/1026/4609	3
hsa04068	FoxO signaling pathway	5/144	131/8041	0.0857539	0.390329	0.336842	1647/1026/8743/3479/3569	5
hsa04350	TGF-beta signaling pathway	4/144	94/8041	0.087799	0.390329	0.336842	26585/7057/4609/3625	4
hsa04270	Vascular smooth muscle contraction	5/144	132/8041	0.087912	0.390329	0.336842	72/5320/84647/1907/5319	5
hsa05416	Viral myocarditis	3/144	60/8041	0.0921449	0.397616	0.34313	857/6445/5551	3
hsa05150	Staphylococcus aureus infection	4/144	96/8041	0.0931352	0.397616	0.34313	3868/3866/3860/25984	4
hsa05166	Human T-cell leukemia virus 1 infection	7/144	219/8041	0.0979232	0.404882	0.3494	1026/4316/4609/3559/3569/7850/8900	7
hsa04640	Hematopoietic cell lineage	4/144	99/8041	0.101422	0.404882	0.3494	3559/3569/1440/7850	4
hsa04915	Estrogen signaling pathway	5/144	138/8041	0.101449	0.404882	0.3494	3868/3866/3860/25984/4318	5
hsa04750	Inflammatory mediator regulation of TRP channels	4/144	100/8041	0.104258	0.404882	0.3494	624/623/3357/3479	4
hsa00410	beta-Alanine metabolism	2/144	31/8041	0.10578	0.404882	0.3494	220/218	2
hsa04710	Circadian rhythm	2/144	31/8041	0.10578	0.404882	0.3494	4862/8863	2
hsa05142	Chagas disease (American trypanosomiasis)	4/144	102/8041	0.110038	0.414043	0.357306	624/3569/6347/5054	4
hsa04550	Signaling pathways regulating pluripotency of stem cells	5/144	143/8041	0.113482	0.419885	0.362347	3976/4609/3479/3625/6657	5
hsa04064	NF-kappa B signaling pathway	4/144	104/8041	0.11596	0.422017	0.364187	2919/1647/7412/6357	4
hsa00010	Glycolysis / Gluconeogenesis	3/144	68/8041	0.122074	0.434282	0.374772	220/218/131	3
hsa04062	Chemokine signaling pathway	6/144	189/8041	0.123242	0.434282	0.374772	2919/6372/6364/6357/1524/6347	6
hsa05020	Prion diseases	2/144	35/8041	0.129362	0.448631	0.387154	3569/729	2
hsa04066	HIF-1 signaling pathway	4/144	109/8041	0.131356	0.448631	0.387154	1026/3479/3569/5054	4
hsa05165	Human papillomavirus infection	9/144	330/8041	0.137232	0.451223	0.389392	1311/3696/6696/1026/7057/1285/3679/10319/8900	9
hsa00982	Drug metabolism - cytochrome P450	3/144	72/8041	0.138213	0.451223	0.389392	220/218/131	3
hsa05218	Melanoma	3/144	72/8041	0.138213	0.451223	0.389392	1647/1026/3479	3
hsa01230	Biosynthesis of amino acids	3/144	75/8041	0.150768	0.478149	0.412627	384/5723/29968	3
hsa05214	Glioma	3/144	75/8041	0.150768	0.478149	0.412627	1647/1026/3479	3
hsa05220	Chronic myeloid leukemia	3/144	76/8041	0.155032	0.484748	0.418322	1647/1026/4609	3
hsa00260	Glycine, serine and threonine metabolism	2/144	40/8041	0.16032	0.494321	0.426584	5723/29968	2
hsa05161	Hepatitis B	5/144	162/8041	0.164924	0.500004	0.431488	1026/4609/3569/4318/8900	5
hsa05332	Graft-versus-host disease	2/144	41/8041	0.166668	0.500004	0.431488	5551/3569	2
hsa04919	Thyroid hormone signaling pathway	4/144	121/8041	0.171438	0.505514	0.436243	1734/4609/5350/477	4
hsa00380	Tryptophan metabolism	2/144	42/8041	0.173059	0.505514	0.436243	1545/6999	2
hsa00430	Taurine and hypotaurine metabolism	1/144	11/8041	0.180369	0.518197	0.447188	1036	1
hsa04110	Cell cycle	4/144	124/8041	0.182069	0.518197	0.447188	1647/1026/4609/8900	4
hsa04024	cAMP signaling pathway	6/144	216/8041	0.190676	0.531723	0.45886	627/2890/6751/5350/477/1907	6
hsa05206	MicroRNAs in cancer	8/144	310/8041	0.191612	0.531723	0.45886	1545/1026/8626/7057/1591/4609/4318/54541	8
hsa04650	Natural killer cell mediated cytotoxicity	4/144	131/8041	0.207682	0.569202	0.491204	51744/8743/5551/117157	4
hsa00270	Cysteine and methionine metabolism	2/144	49/8041	0.21872	0.591781	0.510688	1036/29968	2
hsa00533	Glycosaminoglycan biosynthesis - keratan sulfate	1/144	14/8041	0.223683	0.591781	0.510688	4166	1
hsa00330	Arginine and proline metabolism	2/144	50/8041	0.225338	0.591781	0.510688	384/283208	2
hsa04210	Apoptosis	4/144	136/8041	0.226583	0.591781	0.510688	1647/8743/1513/5551	4
hsa04913	Ovarian steroidogenesis	2/144	51/8041	0.231971	0.598809	0.516753	1545/3479	2
hsa00604	Glycosphingolipid biosynthesis - ganglio series	1/144	15/8041	0.237609	0.606313	0.523229	81849	1
hsa04961	Endocrine and other factor-regulated calcium reabsorption	2/144	53/8041	0.245272	0.618753	0.533964	624/477	2
hsa00564	Glycerophospholipid metabolism	3/144	98/8041	0.256325	0.627736	0.541716	5320/84647/5319	3
hsa01522	Endocrine resistance	3/144	98/8041	0.256325	0.627736	0.541716	1026/3479/4318	3
hsa04020	Calcium signaling pathway	5/144	193/8041	0.26409	0.627736	0.541716	624/7134/623/3357/5350	5
hsa04080	Neuroactive ligand-receptor interaction	8/144	340/8041	0.264302	0.627736	0.541716	624/59350/2890/623/6751/3357/5645/1907	8
hsa00120	Primary bile acid biosynthesis	1/144	17/8041	0.264723	0.627736	0.541716	9023	1
hsa05224	Breast cancer	4/144	147/8041	0.269559	0.627736	0.541716	1647/1026/4609/3479	4
hsa05014	Amyotrophic lateral sclerosis (ALS)	2/144	57/8041	0.271943	0.627736	0.541716	2890/2877	2
hsa05134	Legionellosis	2/144	57/8041	0.271943	0.627736	0.541716	2919/3569	2
hsa04010	MAPK signaling pathway	7/144	294/8041	0.274281	0.627736	0.541716	627/374/1647/2318/4609/2069/3479	7
hsa04978	Mineral absorption	2/144	58/8041	0.278612	0.631141	0.544655	261729/477	2
hsa04620	Toll-like receptor signaling pathway	3/144	104/8041	0.285531	0.635392	0.548323	6696/1513/3569	3
hsa00531	Glycosaminoglycan degradation	1/144	19/8041	0.290878	0.635392	0.548323	60495	1
hsa05169	Epstein-Barr virus infection	5/144	201/8041	0.291738	0.635392	0.548323	1647/1026/4609/3569/8900	5
hsa04730	Long-term depression	2/144	60/8041	0.291937	0.635392	0.548323	2890/3479	2
hsa00140	Steroid hormone biosynthesis	2/144	61/8041	0.298589	0.643561	0.555373	1545/6716	2
hsa00100	Steroid biosynthesis	1/144	20/8041	0.303607	0.648085	0.559277	1591	1
hsa04390	Hippo signaling pathway	4/144	157/8041	0.309789	0.653147	0.563646	374/4609/6657/5054	4
hsa05217	Basal cell carcinoma	2/144	63/8041	0.311863	0.653147	0.563646	1647/1026	2
hsa00220	Arginine biosynthesis	1/144	21/8041	0.31611	0.655854	0.565981	384	1
hsa04310	Wnt signaling pathway	4/144	160/8041	0.32199	0.661868	0.571171	5176/6423/4316/4609	4
hsa04670	Leukocyte transendothelial migration	3/144	113/8041	0.329776	0.671655	0.579617	9076/7412/4318	3
hsa05132	Salmonella infection	5/144	214/8041	0.337642	0.676485	0.583785	26084/2318/4609/8743/3569	5
hsa05221	Acute myeloid leukemia	2/144	67/8041	0.338243	0.676485	0.583785	4609/8900	2
hsa05223	Non-small cell lung cancer	2/144	68/8041	0.344793	0.680082	0.586889	1647/1026	2
hsa04924	Renin secretion	2/144	69/8041	0.351323	0.680082	0.586889	1907/9635	2
hsa05230	Central carbon metabolism in cancer	2/144	69/8041	0.351323	0.680082	0.586889	4609/8140	2
hsa00534	Glycosaminoglycan biosynthesis - heparan sulfate / heparin	1/144	24/8041	0.352295	0.680082	0.586889	90161	1
hsa05120	Epithelial cell signaling in Helicobacter pylori infection	2/144	70/8041	0.357831	0.684815	0.590973	2919/5803	2
hsa05164	Influenza A	4/144	170/8041	0.362854	0.688493	0.594147	8743/5645/3569/6347	4
hsa05100	Bacterial invasion of epithelial cells	2/144	73/8041	0.37721	0.709667	0.61242	857/26084	2
hsa00601	Glycosphingolipid biosynthesis - lacto and neolacto series	1/144	27/8041	0.386578	0.716066	0.617943	10331	1
hsa04918	Thyroid hormone synthesis	2/144	75/8041	0.389997	0.716066	0.617943	2877/477	2
hsa05133	Pertussis	2/144	76/8041	0.396348	0.716066	0.617943	6372/3569	2
hsa05212	Pancreatic cancer	2/144	76/8041	0.396348	0.716066	0.617943	1647/1026	2
hsa04014	Ras signaling pathway	5/144	232/8041	0.40201	0.716066	0.617943	627/5320/3479/84647/5319	5
hsa03320	PPAR signaling pathway	2/144	77/8041	0.402668	0.716066	0.617943	4312/11001	2
hsa04380	Osteoclast differentiation	3/144	128/8041	0.403191	0.716066	0.617943	2274/2355/1513	3
hsa01521	EGFR tyrosine kinase inhibitor resistance	2/144	79/8041	0.415215	0.731569	0.631321	3479/3569	2
hsa01523	Antifolate resistance	1/144	31/8041	0.429501	0.750781	0.6479	3569	1
hsa05167	Kaposi sarcoma-associated herpesvirus infection	4/144	189/8041	0.440005	0.763133	0.65856	2919/1026/4609/3569	4
hsa04260	Cardiac muscle contraction	2/144	87/8041	0.464028	0.798559	0.689131	7134/477	2
hsa04970	Salivary secretion	2/144	91/8041	0.487533	0.824842	0.711812	477/727897	2
hsa00760	Nicotinate and nicotinamide metabolism	1/144	37/8041	0.488355	0.824842	0.711812	4837	1
hsa05330	Allograft rejection	1/144	38/8041	0.49756	0.824842	0.711812	5551	1
hsa05340	Primary immunodeficiency	1/144	38/8041	0.49756	0.824842	0.711812	973	1
hsa04261	Adrenergic signaling in cardiomyocytes	3/144	149/8041	0.501593	0.824842	0.711812	7134/5350/477	3
hsa05226	Gastric cancer	3/144	149/8041	0.501593	0.824842	0.711812	1647/1026/4609	3
hsa05033	Nicotine addiction	1/144	40/8041	0.515479	0.839462	0.724429	2890	1
hsa04713	Circadian entrainment	2/144	97/8041	0.521572	0.839462	0.724429	2890/8863	2
hsa04150	mTOR signaling pathway	3/144	155/8041	0.528223	0.839462	0.724429	3479/8140/54541	3
hsa05160	Hepatitis C	3/144	155/8041	0.528223	0.839462	0.724429	9076/1026/4609	3
hsa04914	Progesterone-mediated oocyte maturation	2/144	99/8041	0.532581	0.839462	0.724429	3479/8900	2
hsa04810	Regulation of actin cytoskeleton	4/144	213/8041	0.533172	0.839462	0.724429	624/3696/623/3679	4
hsa04940	Type I diabetes mellitus	1/144	43/8041	0.541175	0.842994	0.727477	5551	1
hsa00071	Fatty acid degradation	1/144	44/8041	0.549436	0.842994	0.727477	131	1
hsa04928	Parathyroid hormone synthesis, secretion and action	2/144	106/8041	0.569745	0.842994	0.727477	1026/1591	2
hsa00514	Other types of O-glycan biosynthesis	1/144	47/8041	0.573343	0.842994	0.727477	114805	1
hsa00600	Sphingolipid metabolism	1/144	47/8041	0.573343	0.842994	0.727477	130367	1
hsa04973	Carbohydrate digestion and absorption	1/144	47/8041	0.573343	0.842994	0.727477	477	1
hsa04659	Th17 cell differentiation	2/144	107/8041	0.574879	0.842994	0.727477	3559/3569	2
hsa05163	Human cytomegalovirus infection	4/144	225/8041	0.57686	0.842994	0.727477	1026/4609/3569/6347	4
hsa04022	cGMP-PKG signaling pathway	3/144	167/8041	0.579046	0.842994	0.727477	624/5350/477	3
hsa04931	Insulin resistance	2/144	108/8041	0.579968	0.842994	0.727477	11001/3569	2
hsa00520	Amino sugar and nucleotide sugar metabolism	1/144	48/8041	0.581029	0.842994	0.727477	1118	1
hsa05225	Hepatocellular carcinoma	3/144	168/8041	0.583126	0.842994	0.727477	1647/1026/4609	3
hsa04672	Intestinal immune network for IgA production	1/144	49/8041	0.588577	0.842994	0.727477	3569	1
hsa05030	Cocaine addiction	1/144	49/8041	0.588577	0.842994	0.727477	627	1
hsa04979	Cholesterol metabolism	1/144	50/8041	0.59599	0.848139	0.731917	255738	1
hsa04724	Glutamatergic synapse	2/144	114/8041	0.609569	0.861938	0.743825	2890/6505	2
hsa05320	Autoimmune thyroid disease	1/144	53/8041	0.617442	0.863052	0.744786	5551	1
hsa01200	Carbon metabolism	2/144	117/8041	0.623769	0.863052	0.744786	5723/29968	2
hsa04071	Sphingolipid signaling pathway	2/144	119/8041	0.633013	0.863052	0.744786	624/130367	2
hsa04935	Growth hormone synthesis, secretion and action	2/144	119/8041	0.633013	0.863052	0.744786	6751/3479	2
hsa04621	NOD-like receptor signaling pathway	3/144	181/8041	0.633858	0.863052	0.744786	2919/3569/6347	3
hsa04152	AMPK signaling pathway	2/144	120/8041	0.63757	0.863052	0.744786	3479/8900	2
hsa05135	Yersinia infection	2/144	120/8041	0.63757	0.863052	0.744786	3569/6347	2
hsa00480	Glutathione metabolism	1/144	57/8041	0.644296	0.866871	0.748082	2877	1
hsa00310	Lysine degradation	1/144	61/8041	0.669276	0.88568	0.764314	8424	1
hsa04142	Lysosome	2/144	128/8041	0.672442	0.88568	0.764314	1513/1510	2
hsa04213	Longevity regulating pathway - multiple species	1/144	62/8041	0.675244	0.88568	0.764314	3479	1
hsa04623	Cytosolic DNA-sensing pathway	1/144	63/8041	0.681105	0.88568	0.764314	3569	1
hsa04929	GnRH secretion	1/144	64/8041	0.686861	0.88568	0.764314	6696	1
hsa05321	Inflammatory bowel disease (IBD)	1/144	65/8041	0.692514	0.88568	0.764314	3569	1
hsa05017	Spinocerebellar ataxia	2/144	133/8041	0.692837	0.88568	0.764314	2890/2259	2
hsa00830	Retinol metabolism	1/144	67/8041	0.703517	0.88568	0.764314	131	1
hsa04720	Long-term potentiation	1/144	67/8041	0.703517	0.88568	0.764314	2890	1
hsa05130	Pathogenic Escherichia coli infection	3/144	202/8041	0.706495	0.88568	0.764314	9076/8743/3569	3
hsa04371	Apelin signaling pathway	2/144	137/8041	0.708395	0.88568	0.764314	6696/5054	2
hsa05162	Measles	2/144	138/8041	0.712182	0.88568	0.764314	3559/3569	2
hsa05031	Amphetamine addiction	1/144	69/8041	0.714129	0.88568	0.764314	2890	1
hsa05211	Renal cell carcinoma	1/144	69/8041	0.714129	0.88568	0.764314	1026	1
hsa04976	Bile secretion	1/144	72/8041	0.729344	0.899525	0.776261	477	1
hsa01524	Platinum drug resistance	1/144	73/8041	0.734235	0.900554	0.777149	1026	1
hsa04971	Gastric acid secretion	1/144	76/8041	0.748387	0.912868	0.787776	477	1
hsa04721	Synaptic vesicle cycle	1/144	78/8041	0.757403	0.918174	0.792355	6505	1
hsa04145	Phagosome	2/144	152/8041	0.761009	0.918174	0.792355	1311/7057	2
hsa04662	B cell receptor signaling pathway	1/144	82/8041	0.774484	0.929254	0.801917	973	1
hsa04146	Peroxisome	1/144	83/8041	0.778564	0.929254	0.801917	11001	1
hsa04911	Insulin secretion	1/144	86/8041	0.79037	0.938301	0.809724	477	1
hsa04540	Gap junction	1/144	88/8041	0.797891	0.939442	0.810709	3357	1
hsa04211	Longevity regulating pathway	1/144	89/8041	0.801551	0.939442	0.810709	3479	1
hsa05016	Huntington disease	4/144	306/8041	0.804027	0.939442	0.810709	627/2890/2877/1767	4
hsa04658	Th1 and Th2 cell differentiation	1/144	92/8041	0.812139	0.943952	0.814601	3559	1
hsa04925	Aldosterone synthesis and secretion	1/144	98/8041	0.831661	0.961608	0.829838	477	1
hsa04360	Axon guidance	2/144	181/8041	0.839875	0.966074	0.833691	80031/57556	2
hsa04625	C-type lectin receptor signaling pathway	1/144	104/8041	0.849168	0.971728	0.83857	3569	1
hsa04922	Glucagon signaling pathway	1/144	106/8041	0.854591	0.972919	0.839598	150094	1
hsa05145	Toxoplasmosis	1/144	112/8041	0.869727	0.980422	0.846073	10319	1
hsa04726	Serotonergic synapse	1/144	115/8041	0.876698	0.980422	0.846073	3357	1
hsa05203	Viral carcinogenesis	2/144	204/8041	0.884881	0.980422	0.846073	1026/8900	2
hsa04722	Neurotrophin signaling pathway	1/144	119/8041	0.885419	0.980422	0.846073	627	1
hsa04015	Rap1 signaling pathway	2/144	210/8041	0.894541	0.980422	0.846073	7057/3479	2
hsa04611	Platelet activation	1/144	124/8041	0.895463	0.980422	0.846073	1281	1
hsa04114	Oocyte meiosis	1/144	128/8041	0.902865	0.980422	0.846073	3479	1
hsa00230	Purine metabolism	1/144	130/8041	0.906369	0.980422	0.846073	270	1
hsa04728	Dopaminergic synapse	1/144	132/8041	0.909746	0.980422	0.846073	2890	1
hsa00190	Oxidative phosphorylation	1/144	133/8041	0.91139	0.980422	0.846073	479	1
hsa05322	Systemic lupus erythematosus	1/144	136/8041	0.916143	0.980422	0.846073	729	1
hsa04140	Autophagy - animal	1/144	137/8041	0.917671	0.980422	0.846073	54541	1
hsa04120	Ubiquitin mediated proteolysis	1/144	140/8041	0.92209	0.980422	0.846073	90293	1
hsa04723	Retrograde endocannabinoid signaling	1/144	148/8041	0.932755	0.980422	0.846073	2890	1
hsa04932	Non-alcoholic fatty liver disease (NAFLD)	1/144	149/8041	0.933982	0.980422	0.846073	3569	1
hsa04921	Oxytocin signaling pathway	1/144	154/8041	0.93979	0.980422	0.846073	1026	1
hsa04144	Endocytosis	2/144	248/8041	0.940247	0.980422	0.846073	857/3559	2
hsa04934	Cushing syndrome	1/144	155/8041	0.94089	0.980422	0.846073	1026	1
hsa04217	Necroptosis	1/144	159/8041	0.945091	0.980422	0.846073	8743	1
hsa04141	Protein processing in endoplasmic reticulum	1/144	167/8041	0.952625	0.980851	0.846443	22824	1
hsa04530	Tight junction	1/144	169/8041	0.954342	0.980851	0.846443	9076	1
hsa05152	Tuberculosis	1/144	180/8041	0.962738	0.984921	0.849956	3569	1
hsa05034	Alcoholism	1/144	187/8041	0.967263	0.985011	0.850033	627	1
hsa05131	Shigellosis	1/144	239/8041	0.987533	0.995749	0.8593	2706	1
hsa05012	Parkinson disease	1/144	249/8041	0.989653	0.995749	0.8593	7345	1
hsa05010	Alzheimer disease	2/144	369/8041	0.991264	0.995749	0.8593	177/3569	2
hsa05168	Herpes simplex virus 1 infection	2/144	491/8041	0.998888	0.998888	0.862008	3569/6347	2

[truncated: 2 more sheets: KEGG-COP vs. NSIP, KEGG-IPF vs. NSIP]
