# Supplementary material for: Genetic Programs Between Steroid-Sensitive and Steroid-Insensitive Interstitial Lung Disease
Source: Inflammation. 2023 Aug 10;46(6):2120–31. doi: 10.1007/s10753-023-01866-7 (PMC10673734; doi:10.1007/s10753-023-01866-7)
Supplement: Supplementary file 6 — Supplementary file 4 (XLSX 11 KB) [file 10753_2023_1866_MOESM6_ESM.xlsx]

## Sheet: Sheet1
Genetic Programs Between Steroid-Sensitive and Steroid-Insensitive Interstitial Lung Disease
Yanjiao Lu1, Kun Tang1, Shanshan Wang1, Pengfei Gao2, Zhen Tian1, Meijia Wang1, Jinkun Chen3, Chengfeng Xiao4, Jianping Zhao1, Jungang Xie1
1 Department of Respiratory and Critical Care Medicine, National Clinical Research Center of Respiratory Disease, Tongji Hospital, Tongji Medical College, Huazhong University of Science and Technology, Wuhan 430030, China.
2 Department of Respiratory and Critical Care Medicine, the First Affiliated Hospital of Henan University of Science and Technology, Luoyang, 471003, China.
3 Western University, 1151 Richmond Street, London, Ontario, Canada, N6A 3K7.
4 Department of Biology, Queen's University, Kingston, Ontario Canada, K7L 3N6
Supplemental file4: Common GCs’ response-related genes
geneNames
ABCA3
ACSBG1
ADIPOQ
ADM
AGL
AIF1
ALPL
ANXA1
ANXA3
AQP1
AQP4
AREG
AVPR1A
BCHE
BCL2
BCL2L11
BMP6
CASP3
CCND1
CDO1
CFLAR
CLDN1
CYP1B1
DDIT4
EDN1
ERRFI1
FAM107A
FLT3
FOS
FOSB
FOSL1
FOXO3
GHR
GJB2
GOT1
HMGCS2
IGF1R
IGFBP2
IGFBP7
IL10
IL6
KLF9
LCAT
MAOB
MDK
NTRK3
PAM
PCK1
PCK2
PCSK1
PLAT
POR
PTAFR
PTGS2
PTPRU
SCGB1A1
SDC1
SERPINF1
SLIT2
SLIT3
STC1
TGFB1
TNF
TYMS
USP8
WNT7B
ZFP36
ZFP36L2
