# Supplementary material for: Genetic Programs Between Steroid-Sensitive and Steroid-Insensitive Interstitial Lung Disease
Source: Inflammation. 2023 Aug 10;46(6):2120–31. doi: 10.1007/s10753-023-01866-7 (PMC10673734; doi:10.1007/s10753-023-01866-7)
Supplement: Supplementary file 7 — Supplementary file 5 (XLSX 9 KB) [file 10753_2023_1866_MOESM7_ESM.xlsx]

## Sheet: Sheet1
Genetic Programs Between Steroid-Sensitive and Steroid-Insensitive Interstitial Lung Disease
Yanjiao Lu1, Kun Tang1, Shanshan Wang1, Pengfei Gao2, Zhen Tian1, Meijia Wang1, Jinkun Chen3, Chengfeng Xiao4, Jianping Zhao1, Jungang Xie1
1 Department of Respiratory and Critical Care Medicine, National Clinical Research Center of Respiratory Disease, Tongji Hospital, Tongji Medical College, Huazhong University of Science and Technology, Wuhan 430030, China.
2 Department of Respiratory and Critical Care Medicine, the First Affiliated Hospital of Henan University of Science and Technology, Luoyang, 471003, China.
3 Western University, 1151 Richmond Street, London, Ontario, Canada, N6A 3K7.
4 Department of Biology, Queen's University, Kingston, Ontario Canada, K7L 3N6
Supplemental file5: core genes response to GCs
Names	total	elements
COP vs CTRL IPF vs CTRL NSIP vs CTRL	1	IL6
COP vs CTRL NSIP vs CTRL	6	AREG
		FOSB
		ERRFI1
		ZFP36
		KLF9
		ADM
COP vs CTRL	2	FOSL1
		DDIT4
IPF vs CTRL	4	STC1
		CLDN1
		SCGB1A1
		SERPINF1
NSIP vs CTRL	4	FOS
		FAM107A
		EDN1
		PTGS2
